# Supplementary material for: Disrupting cellular memory to overcome drug resistance
Source: Nat Commun. 2023 Nov 6;14:7130. doi: 10.1038/s41467-023-41811-8 (PMC10628298; doi:10.1038/s41467-023-41811-8)
Supplement: Supplementary file 5 — Supplementary Data 1 [file 41467_2023_41811_MOESM5_ESM.csv]

	p_val	avg_log2FC	pct.1	pct.2	p_val_adj
CAPG	1.45612324862311e-62	-0.961297595373109	0.997	0.999	4.88354615123217e-58
ANXA5	1.59646436137719e-58	0.508692570297311	1	1	5.35422217518684e-54
SFRP1	4.69372626416484e-52	0.357550206103462	0.72	0.345	1.5741819144756e-47
SEPT11	3.0051867270244e-42	0.419240899701053	1	0.994	1.00787952450944e-37
HNRNPA1	6.74725634901007e-41	0.477976145208082	1	0.999	2.262894834331e-36
RPL26	8.27164274895401e-39	0.663854116728505	1	1	2.7741435451442e-34
HNRNPAB	6.26213123940461e-38	0.501927688900783	0.997	0.992	2.10019357507152e-33
CHCHD10	5.70535499771926e-36	-0.477486792142199	0.987	0.997	1.91346195913509e-31
CKAP4	3.27828249646019e-34	0.314073239734191	0.898	0.688	1.09947038366282e-29
CANX	1.78195993084971e-33	0.497307463335495	0.99	0.984	5.97633721608374e-29
RPS3A	3.61701505352437e-33	0.338095229859374	1	1	1.213074508651e-28
SNTB1	5.17187124556296e-32	0.23449699743396	0.632	0.357	1.7345421783369e-27
EIF4A1	2.08221476875405e-31	0.446142862500775	1	0.999	6.98333189144734e-27
MT-ND4	8.43546454411736e-31	-0.300681742361277	1	1	2.82908609880608e-26
OSTC	2.10819206688285e-30	0.300589052708571	1	0.988	7.07045455391169e-26
LINC01918	1.1207638328017e-29	-0.409228958641718	0.562	0.781	3.75881774245033e-25
FAT1	1.73401358159587e-29	0.278001724310974	0.868	0.707	5.81553474995623e-25
RPL34	8.68036464347089e-29	0.33331048996435	1	1	2.91122069412727e-24
EIF4E	1.44251511486201e-27	0.264640299707241	0.938	0.868	4.83790719222422e-23
RPL36A	2.13014796552801e-27	0.404998990354441	0.993	0.981	7.14409024678783e-23
TMED9	2.34737491063737e-27	0.365093751262687	0.984	0.978	7.87262597529562e-23
RGS20	5.53505928143433e-27	-0.369447516083729	0.934	0.975	1.85634818180745e-22
NPM1	9.25120060365679e-27	0.54355974215219	0.997	1	3.10266765845442e-22
FBXO32	1.8870734816629e-26	-0.404290362108048	0.898	0.965	6.32886704280104e-22
MTRNR2L10	3.66689147192923e-26	-0.935033066706127	0.908	0.966	1.22980206185562e-21
PAICS	1.74228912761846e-25	0.283102030996059	0.993	0.987	5.8432892762068e-21
MIF	2.07849590041563e-25	-0.760890522117249	0.753	0.889	6.97085955081393e-21
ATP6V0D2	2.15567750244316e-25	-0.422530178644076	0.612	0.801	7.22971120769385e-21
RPS17	5.37461064244856e-25	0.426953954535179	0.961	0.922	1.8025369172644e-20
MT2A	7.1369234763288e-25	0.748101446842696	0.997	0.996	2.39358139549115e-20
TSPAN10	2.01888411011916e-24	-0.379059654477115	0.901	0.957	6.77093352851765e-20
UBE2D3	2.31943864073274e-24	0.242854709880505	0.997	0.986	7.77893331328946e-20
CCND1	2.39997927769393e-24	0.661266621939915	1	0.995	8.04905050152989e-20
CDH2	2.77806343870013e-24	0.163028088228606	0.546	0.316	9.31706916071249e-20
EIF5A	2.94875801206757e-24	0.356218283761357	1	1	9.88954462087223e-20
EEF1A2	3.85292827153449e-24	-0.391735183794658	0.355	0.613	1.29219508370724e-19
UQCRH	3.92790113058546e-24	-0.256936113808007	1	1	1.31733948117575e-19
RPL9	6.51153379169412e-24	0.296430297965674	1	1	2.18383820305837e-19
APOE	1.0215676088908e-23	-0.550873101516687	0.908	0.97	3.42613344669796e-19
HSP90B1	2.21663986119805e-23	0.44108289015005	1	0.995	7.43416676648602e-19
PHLDA2	3.16912522631373e-23	0.410222151442964	0.987	0.921	1.0628612184011e-18
NUPR1	3.40132594390634e-23	0.280245521604296	0.743	0.51	1.14073669506731e-18
CEACAM1	3.49640514683773e-23	-0.315538682855184	0.645	0.828	1.17262435814644e-18
ADH5	4.09188005793398e-23	0.256177438876336	0.974	0.949	1.3723347338299e-18
SMARCA5	9.96697445010912e-23	0.261939325013284	0.993	0.981	3.3427238910776e-18
H2AFZ	1.00883190311129e-22	0.2816145587359	1	1	3.38342043665464e-18
MT-ND6	1.1916367623712e-22	0.464561718134076	1	0.995	3.99651137364053e-18
MT-CYB	1.19999349858005e-22	-0.337220890447211	1	1	4.02453819553776e-18
TIMP3	1.59287165028293e-22	0.543612188113947	0.997	0.992	5.34217294071888e-18
RPS10	1.61388763093257e-22	0.657584148112853	0.977	0.981	5.41265633662167e-18
MTRNR2L8	2.07962079700208e-22	-0.955555943147532	1	0.994	6.97463222898557e-18
SORBS2	2.47102606692926e-22	0.240530432717842	0.743	0.489	8.28732722326736e-18
MIA	5.427517706639e-22	0.390686537770854	0.908	0.754	1.82028088845259e-17
SLC39A4	5.58281206593443e-22	-0.243127154718834	0.743	0.902	1.87236351067309e-17
YWHAE	7.3222351379862e-22	0.260385319358292	1	1	2.45573122057781e-17
SELENOH	7.43142811839234e-22	-0.348503253275566	0.977	0.989	2.49235236234642e-17
RHOC	7.94943134568908e-22	-0.273611284605778	0.961	0.994	2.6660802847172e-17
RBPJ	1.00876183469067e-21	0.19817568143452	0.938	0.863	3.38318544118558e-17
PLEKHA4	1.39163360539942e-21	0.179892094141855	0.651	0.442	4.66726078578856e-17
DSTN	1.87798558612937e-21	0.233701607675541	1	1	6.29838805876069e-17
LARP7	1.90952012073777e-21	0.222761922908131	0.967	0.916	6.40414858093033e-17
HNRNPH3	1.93027848429539e-21	0.287650478249026	0.99	0.985	6.47376798062986e-17
NAP1L1	2.88502464562596e-21	0.295025215001311	1	1	9.67579565650033e-17
SERPINE2	3.09833569375442e-21	0.931468436041316	0.993	0.975	1.03911982497136e-16
ZNF703	3.4226915950243e-21	-0.322552445522977	0.829	0.913	1.14790230713925e-16
PRELID1	3.81731003770386e-21	0.258870913538443	0.997	1	1.28024944044512e-16
MT-ND1	4.54069215973872e-21	-0.186442259368171	1	1	1.52285733653317e-16
ASRGL1	5.14211417595232e-21	-0.308139600247299	0.796	0.912	1.72456225233089e-16
ARF5	5.58866839595027e-21	-0.271940193060993	0.266	0.564	1.8743276066338e-16
GPX4	6.08489086876413e-21	-0.264586166084484	1	0.999	2.04075069956611e-16
MT-CO1	6.79493250612023e-21	-0.28224137573098	1	1	2.2788844639026e-16
VIM	6.82321394894103e-21	0.349868920370784	1	1	2.28836949419584e-16
DHX15	7.19122048610178e-21	0.238976485105016	0.947	0.89	2.41179152662881e-16
HNRNPD	1.09441987620546e-20	0.272320387950564	1	0.994	3.67046538081786e-16
CXXC5	1.13186510739118e-20	0.164550709147159	0.651	0.423	3.79604919716853e-16
TNC	1.5936453646243e-20	0.126804002485889	0.365	0.165	5.34476782387697e-16
NSD1	2.30713684285426e-20	0.223294651770656	0.908	0.858	7.73767554356463e-16
PALLD	3.2190006704157e-20	0.237662856654788	0.839	0.722	1.07958844484402e-15
BIRC7	3.23059733613142e-20	-0.35680432832966	0.938	0.979	1.08347773459175e-15
KRTCAP2	4.58212465402931e-20	-0.232042775228506	0.523	0.73	1.53675296646835e-15
GUK1	4.68500211664797e-20	-0.282398063306763	0.997	0.999	1.57125600988139e-15
VGF	4.96331740736383e-20	-1.62175636109394	0.839	0.895	1.66459739208168e-15
GRSF1	5.01406507134866e-20	0.22387392631894	0.987	0.976	1.68161714362891e-15
MRPL23	5.32425289975413e-20	-0.20431619953048	0.211	0.492	1.78564793751954e-15
CTSZ	7.78934048285511e-20	-0.202191643776287	0.763	0.896	2.61238901113995e-15
USP22	1.09823394170445e-19	0.222707172452284	0.997	0.986	3.6832569936884e-15
NQO1	1.49441870531594e-19	0.344605323103951	0.993	0.989	5.01198145388861e-15
NENF	1.63036257068428e-19	-0.230179673065637	0.97	0.991	5.46790998956095e-15
KCNAB2	1.87285561319409e-19	-0.226633812833011	0.75	0.927	6.28118315553034e-15
STRAP	2.08098510567806e-19	0.238943455790977	0.993	0.996	6.97920784742307e-15
RPL41	2.35664142191826e-19	0.196187727655101	1	1	7.90370400082945e-15
PSMA2	2.36108917609769e-19	0.363432100165822	0.914	0.818	7.91862087879642e-15
ERGIC2	2.79968343708804e-19	0.232261022933982	0.993	0.958	9.38957831130588e-15
S100A1	2.84260970407164e-19	-0.488207787137778	0.944	0.981	9.53354442551545e-15
MTRNR2L12	2.90864273900378e-19	-0.360591832427847	1	1	9.75500601807088e-15
HLA-B	4.73325783567986e-19	0.174268518332581	0.776	0.628	1.58744001293031e-14
MT-ND4L	5.30965286837766e-19	-0.314565458811509	0.99	0.995	1.7807513789965e-14
ACTN4	5.41064051326359e-19	0.272659041932914	0.987	0.991	1.81462061533834e-14
COX5A	5.86934122139105e-19	-0.255274803866639	1	0.999	1.96845965883013e-14
PRKAR1A	7.10963766363838e-19	0.270047847351504	0.987	0.99	2.38443027963104e-14
LUC7L3	7.61160409382017e-19	0.225548632368088	1	0.996	2.55277978098541e-14
CLINT1	7.77513761409767e-19	0.223010949252477	0.967	0.926	2.60762565301608e-14
IGFBP2	8.84241389590195e-19	0.410542908078818	0.928	0.845	2.96556877240759e-14
MT-ND2	8.85446153675729e-19	-0.19754357696934	1	0.999	2.96960931019766e-14
IFI16	1.24898937147127e-18	-0.423668615917572	1	1	4.18886055404036e-14
AC009501.1	2.9852499226737e-18	0.238000085506032	0.793	0.508	1.0011931190663e-13
SPARC	3.51741778176854e-18	0.309393081388165	0.993	0.989	1.17967157564953e-13
ANP32B	6.8511915868539e-18	0.243280954671657	1	0.996	2.29775263439906e-13
RCN1	7.02716296463039e-18	0.237392881011649	0.99	0.971	2.35676991507774e-13
MED28	8.13767914852121e-18	0.183482157087742	0.931	0.848	2.72921483283104e-13
AGO2	8.56732618688915e-18	0.171384118623243	0.734	0.552	2.87330985655888e-13
LINC01711	9.66460097444373e-18	-0.150816608912105	0.253	0.495	3.24131387480894e-13
APP	1.1681362933048e-17	0.304866967346629	0.997	0.99	3.91769550048562e-13
G3BP2	1.67489787051551e-17	0.242684478857601	1	0.986	5.61727247813492e-13
SPCS3	1.79869612936461e-17	0.199558890974549	0.97	0.93	6.03246707866304e-13
LINC01641	1.83222426010663e-17	0.135364413822414	0.595	0.382	6.1449137235456e-13
SERF2	2.1268736727186e-17	-0.198409195378294	1	1	7.13310892356364e-13
ECM1	2.42693437999781e-17	-0.213876169948941	0.48	0.708	8.13945252363665e-13
CNPY2	2.56664644661745e-17	0.223772340140741	0.993	0.992	8.60801885266561e-13
SLC20A1	3.05566127359059e-17	0.409768320787472	0.984	0.933	1.02480767793681e-12
PRNP	3.12998817792538e-17	0.309669639123255	0.977	0.931	1.04973543511262e-12
MT-CO3	3.36202521023953e-17	-0.226908965657604	1	1	1.12755601501013e-12
CFAP97	4.33053847539358e-17	0.190364378140296	0.964	0.961	1.4523759938775e-12
PAPSS1	4.45182722755738e-17	0.191935540446452	0.941	0.88	1.49305381557819e-12
NDUFA13	5.17516339283451e-17	0.347146266202144	0.974	0.947	1.73564629868884e-12
NUDCD2	6.2324170744094e-17	0.215680667883175	0.938	0.936	2.09022803841542e-12
NAXE	7.13019853417836e-17	-0.211725033529259	0.974	0.993	2.39132598439274e-12
LAGE3	8.46991685384095e-17	-0.233116037683241	0.98	0.996	2.84064071444118e-12
MYH10	8.92898298654175e-17	0.306735815702277	0.993	0.996	2.99460231402637e-12
SNHG8	9.79862601627429e-17	0.20752745571054	1	0.995	3.28626319333807e-12
FRG1	9.93767750128414e-17	0.186933323002191	0.924	0.897	3.33289828038067e-12
SVIL	1.0669994103099e-16	0.138740024201726	0.582	0.407	3.57850262229735e-12
LAP3	1.0733723195106e-16	0.201501097254503	0.944	0.896	3.59987608517465e-12
ABCE1	1.07578846435084e-16	0.231419798903655	0.97	0.955	3.60797935173984e-12
PDS5A	1.31502047325057e-16	0.202249499380912	0.947	0.902	4.41031566318777e-12
DAG1	1.90224695857862e-16	0.231092086407468	0.789	0.697	6.37975584968098e-12
MRFAP1	2.42684147228503e-16	0.187730042974457	0.993	0.979	8.13914092974954e-12
ACTN1	2.43189601547691e-16	0.234371276556392	0.993	0.991	8.15609285670645e-12
SLC5A3	2.52889197592828e-16	0.363952060954753	0.957	0.892	8.48139790886826e-12
MRPL13	2.60814440657898e-16	0.235278088395374	0.993	0.987	8.74719471078457e-12
TUBA1B	3.31122973170221e-16	0.374623592981201	0.997	0.996	1.11052022741829e-11
HNRNPH1	3.32966496104741e-16	0.294921562025442	0.961	0.96	1.11670303463608e-11
TMEM165	3.53474327621655e-16	0.19616949011642	0.97	0.936	1.18548219997751e-11
MT-CO2	3.84548166484837e-16	-0.220558672565952	1	1	1.28969764075685e-11
PGRMC2	3.99039495393539e-16	0.167860994067953	0.862	0.758	1.33829865965085e-11
DDT	4.01453093027975e-16	-0.20400377726379	1	0.999	1.34639338339722e-11
VCP	4.47863643505301e-16	0.213958411244577	0.987	0.959	1.50204508758808e-11
TXN2	4.82187677446469e-16	-0.192655080869576	0.987	0.996	1.61716103261997e-11
RPL22L1	4.99472630207668e-16	0.688788701541805	0.99	0.988	1.67513130719048e-11
KLHL9	5.22154295506409e-16	0.110699088766422	0.556	0.363	1.7512010762694e-11
HNRNPA1P48	6.10835771659233e-16	0.139180421885046	0.556	0.373	2.04862101099074e-11
PHB2	6.33836641155799e-16	0.177564272134042	0.993	0.997	2.12576132710832e-11
THOC3	6.38852311380285e-16	0.178764072659877	0.793	0.689	2.1425828819072e-11
SLCO4A1	6.46562217476837e-16	0.232938993638071	0.789	0.643	2.16844036497382e-11
CCDC115	7.24965457554853e-16	-0.219368245286255	0.763	0.881	2.43138915154747e-11
LINC01531	7.63814839290534e-16	-0.163801098281389	0.303	0.53	2.56168220801259e-11
CTSK	9.977030006922e-16	-0.246796630571758	0.987	0.997	3.3460963237215e-11
AC004148.2	1.0521750326078e-15	0.176608178976441	0.727	0.555	3.52878462436003e-11
NDUFC1	1.7337854193135e-15	0.228612858956834	0.993	0.981	5.81476953929361e-11
EIF5AL1	1.7657152041158e-15	0.158474780213282	0.658	0.498	5.92185565156356e-11
UQCR10	2.01412192711519e-15	-0.199755942345245	1	1	6.75496211915894e-11
ATP5MC1	2.55680926173343e-15	-0.272013699791322	1	0.999	8.57502690200157e-11
LSM6	3.07709536602345e-15	0.172131212077803	0.924	0.883	1.03199624385694e-10
MTHFS	3.21983146864905e-15	0.185672214779133	0.829	0.71	1.07986707795552e-10
HMGB1	3.42663476822497e-15	0.237349840293392	1	0.999	1.14922476856729e-10
COX6B1	3.43531600442381e-15	-0.193793906099169	1	0.999	1.15213628156366e-10
MDH2	3.50214187659692e-15	-0.242104376750063	0.997	0.998	1.17454834257308e-10
PDIA4	3.65680433055879e-15	0.241254190698111	0.98	0.966	1.22641903638281e-10
PDGFA	3.74532916750082e-15	0.11862915579867	0.454	0.268	1.25610849619643e-10
TRMT9B	4.19946881034477e-15	-0.142177822262426	0.362	0.593	1.40841784961343e-10
C9orf16	4.41023030456615e-15	-0.203269518324657	0.901	0.97	1.4791030395454e-10
FAF2	4.46421717943375e-15	0.186305852727391	0.914	0.868	1.49720915763849e-10
RPL39	5.48951996665919e-15	0.235138996961089	1	0.997	1.84107520641816e-10
BOD1	5.64011540324662e-15	0.175221099802356	0.911	0.878	1.89158190394085e-10
DNAJA1	6.09617682319004e-15	0.211951388958701	0.99	0.98	2.04453578296148e-10
HMGA2	6.79632797924779e-15	0.20154735311743	0.928	0.849	2.27935247768012e-10
TRIM2	7.02923860645081e-15	0.212404772722841	0.957	0.919	2.35746604383147e-10
HES6	7.8179207039376e-15	-0.279855752162093	0.895	0.957	2.62197424568659e-10
CSNK1A1	8.24181110673027e-15	0.220861943628571	0.997	0.99	2.7641386089752e-10
USO1	8.96222771032312e-15	0.185209781386198	0.928	0.902	3.00575192948817e-10
BFSP2	8.97580816090031e-15	-0.141384019807083	0.243	0.471	3.01030654100275e-10
LAMTOR2	9.13606123053788e-15	-0.197268634172298	0.947	0.983	3.06405221549779e-10
RPN2	9.29709876361178e-15	0.263574821872639	1	0.994	3.11806098334012e-10
NOC3L	9.32461124625991e-15	0.204355150461867	0.967	0.929	3.12728811977065e-10
ZNF593	9.35022233705146e-15	-0.213049209352389	0.957	0.99	3.13587756740032e-10
HMG20B	9.68990411455191e-15	0.273968638761759	1	0.996	3.24980004193842e-10
PIK3CD-AS2	1.01383098572183e-14	-0.155296789768344	0.658	0.839	3.40018635991387e-10
ANKRD17	1.01942700616047e-14	0.19046614186739	0.964	0.909	3.41895429326099e-10
ITGA6	1.26193044287914e-14	0.217273091293861	0.888	0.825	4.23226231932805e-10
LEF1	1.29239075992034e-14	0.293619491778797	0.938	0.894	4.33442013062083e-10
MAD2L1	1.31506392080372e-14	0.241670655181048	0.931	0.885	4.41046137759151e-10
MPDU1	1.34925823088686e-14	0.17449053307535	0.974	0.942	4.52514225474836e-10
UBE2K	1.41228853655777e-14	0.161373823000872	0.964	0.928	4.73653329390744e-10
MMP14	1.77677769618186e-14	0.190678576078368	0.908	0.79	5.95895703745473e-10
AL590235.2	1.84332435659856e-14	-0.122855388065717	0.395	0.618	6.18214122716026e-10
AL035078.1	1.94486337387629e-14	0.123078388972295	0.625	0.399	6.5226827833063e-10
SNRPB2	2.17643371666345e-14	0.201546518542798	1	0.998	7.2993233989459e-10
LINC00698	2.54946957670125e-14	-0.153380258306717	0.299	0.51	8.55041106634066e-10
HADH	3.0511017558867e-14	0.145112352452646	0.868	0.779	1.02327850688928e-09
G3BP1	3.25343391822736e-14	0.320108717567969	0.984	0.991	1.09113666749509e-09
ISG15	3.45284355088334e-14	-0.25571304792393	0.957	0.982	1.15801467009525e-09
INPP4B	3.71334425372226e-14	0.204734175642075	0.957	0.94	1.24538139581337e-09
LMAN2	3.8226625543113e-14	0.203487773242611	0.987	0.987	1.28204456746492e-09
IGSF8	3.93889008572127e-14	-0.220897251061204	0.865	0.942	1.3210249569492e-09
PIMREG	4.48986018867548e-14	0.209095890374856	0.852	0.77	1.50580931007798e-09
CUTA	4.50675715376762e-14	-0.208531539495997	0.977	0.995	1.51147621423058e-09
CD55	6.32782013052681e-14	-0.212673323599679	0.796	0.903	2.12222431537608e-09
CISD2	6.50820925370125e-14	0.172234251990665	0.967	0.949	2.18272321950633e-09
RAB5IF	6.92999874452262e-14	0.246328200601103	0.974	0.955	2.324182978938e-09
THOC7	7.5742798891487e-14	-0.171804889596678	1	1	2.54026198922269e-09
MZT2B	7.90949727252493e-14	-0.177869724212913	1	0.999	2.65268719525941e-09
MRPL55	8.01590511358666e-14	-0.181175007218185	0.951	0.973	2.6883742569947e-09
RXRG	8.28070710829759e-14	-0.124089418842323	0.401	0.611	2.77718354998084e-09
PLEC	8.82413236605119e-14	0.280662379367915	0.944	0.916	2.95943751292625e-09
TMEM33	1.00408825916429e-13	0.186683664418083	0.934	0.873	3.36751120358521e-09
NPAS2	1.06386530832778e-13	-0.241388841798464	0.72	0.822	3.5679914710697e-09
SPTSSA	1.15277281630229e-13	0.135333318900242	0.928	0.849	3.86616947131463e-09
PDIA3	1.24815443752499e-13	0.267594662788412	0.993	0.985	4.1860603525713e-09
RPS15A	1.29278979629055e-13	0.217885468339501	1	1	4.33575841879926e-09
HSPA5	1.40621618704754e-13	0.361044537909786	0.984	0.964	4.71616784812004e-09
ITPRIPL2	1.41796610912198e-13	0.157144639853433	0.76	0.621	4.75557473677329e-09
HNRNPK	1.56690065382489e-13	0.204850474700253	1	0.997	5.25507141279791e-09
SSU72	1.59930833272204e-13	-0.201208301437751	0.99	0.996	5.36376028628319e-09
PTPRG	1.65991617753208e-13	0.220963712591974	0.882	0.804	5.56702687620709e-09
HNRNPF	1.85110128677145e-13	0.204010259332289	0.99	0.995	6.2082234955741e-09
FUOM	2.14954276212539e-13	-0.15541674583556	0.74	0.869	7.20913651561614e-09
SAP30	2.17518842123778e-13	0.173421067510569	0.891	0.793	7.29514692714728e-09
FAU	2.2630025900571e-13	-0.162709362119211	1	1	7.5896580865335e-09
QDPR	2.28751539494585e-13	0.188913896201205	0.987	0.97	7.67186913156938e-09
DDX5	2.30992652434178e-13	0.260091566459869	1	0.997	7.74703157733747e-09
NFATC2	2.34797805637162e-13	0.207421438743206	0.812	0.641	7.87464880545913e-09
IMP4	2.39096954841246e-13	-0.220170572761203	0.987	0.993	8.0188336714657e-09
PSIP1	2.40686131548679e-13	0.199065236256485	0.964	0.967	8.0721314798796e-09
PRDX6	2.66143004297847e-13	-0.198498097785463	0.997	0.999	8.9259040781412e-09
CBR1	2.77978773277762e-13	-0.177311562327252	0.891	0.965	9.32285209818957e-09
TMSB4X	2.93888940426827e-13	-0.290096138182891	0.993	0.993	9.85644728403494e-09
MLEC	3.09983841305174e-13	0.194046678859413	1	0.993	1.03962380696929e-08
NUP54	3.15706703771743e-13	0.151260036183105	0.829	0.714	1.05881714310967e-08
CXCL14	4.27824842645023e-13	0.115919062935039	0.641	0.417	1.43483895726288e-08
TMA16	4.47074158578631e-13	0.154676261157931	0.865	0.808	1.49939731304101e-08
PRDX5	4.57067331162394e-13	-0.207764712000005	0.993	0.998	1.53291241525244e-08
EIF4EBP1	4.61100597873732e-13	-0.238785914537793	0.97	0.996	1.54643918514892e-08
PRDX3	4.83276211908256e-13	0.212856118037102	0.993	0.994	1.62081175949791e-08
EEF2	4.87978052514627e-13	0.241196573519507	1	1	1.63658079252356e-08
CALR	5.61174770425447e-13	0.251055895739411	1	0.999	1.88206794505286e-08
POLR2B	5.98956131541724e-13	0.163592890105286	0.961	0.857	2.00877907396463e-08
PMP22	6.91170290670231e-13	0.273272554746139	1	0.998	2.31804692084982e-08
RPL23	7.22874383677228e-13	0.257170906691898	1	1	2.42437610797669e-08
CLOCK	7.87440997338401e-13	0.118076391934259	0.763	0.611	2.64091961687353e-08
ILF3	8.28105290033734e-13	0.168534157434167	0.997	0.991	2.77729952171514e-08
SLC7A1	9.15011427542555e-13	0.163407534822504	0.865	0.781	3.06876532569222e-08
ITGB1	9.38143176535364e-13	0.212853559214078	0.944	0.927	3.1463445854643e-08
RPL37	9.7301503355445e-13	0.242563971456267	1	1	3.26329781953491e-08
TAF7	1.02873268758509e-12	0.181408064491736	0.954	0.916	3.45016368762287e-08
FIP1L1	1.0589439133402e-12	0.156139733510802	0.898	0.881	3.55148609656035e-08
LETM1	1.09191737983449e-12	0.140888165757773	0.842	0.776	3.66207250848891e-08
SCARB1	1.10616363329978e-12	0.182517183417408	0.987	0.968	3.7098515933608e-08
FUS	1.22059007804047e-12	0.190570655773457	1	0.997	4.09361500373212e-08
UGDH	1.34472347053544e-12	0.230363270887612	0.921	0.852	4.50993357548176e-08
SEPT4	1.39887429635222e-12	-0.131493428734369	0.543	0.739	4.69154461510607e-08
PHPT1	1.55747182532145e-12	-0.21938033408904	0.931	0.982	5.22344900776308e-08
RPS24	1.65119418314969e-12	0.170801365985931	1	1	5.53777505144743e-08
ZNF330	1.69294333060882e-12	0.164499430392418	0.924	0.911	5.67779334219586e-08
ADIPOR1	2.02645470963508e-12	-0.181493224445845	0.928	0.971	6.79632380517414e-08
RPS29	2.06020564499995e-12	0.250092132479836	1	1	6.90951769220083e-08
CTBP1	2.09570659310775e-12	0.141794972056413	0.905	0.845	7.02858077196477e-08
ARHGAP5	2.19559047124357e-12	0.179059631769164	0.951	0.917	7.36357132245669e-08
SFXN1	2.20297816563855e-12	0.161905519262399	0.882	0.864	7.38834817191855e-08
NDUFA11	2.26744578975566e-12	0.202681622382799	0.99	0.994	7.60455968968252e-08
FAM89A	2.3107950380902e-12	-0.213754937115126	0.98	0.989	7.7499443987469e-08
CEBPB	2.38962938500438e-12	0.220300815163627	0.984	0.943	8.01433903142769e-08
FAAP20	2.47651437107872e-12	-0.190746529797292	0.97	0.994	8.30573389772382e-08
C12orf75	2.53979591325923e-12	0.202915103929167	0.954	0.938	8.51796753388882e-08
TMX4	2.56768086231748e-12	0.182626332208549	0.954	0.916	8.61148807604036e-08
UQCR11	2.96325462533408e-12	0.261600641715658	0.997	0.998	9.93816336244545e-08
RABGGTB	3.03785486163775e-12	0.159825819465447	0.918	0.871	1.01883576349607e-07
CSTB	3.11152931437789e-12	0.19372182510028	1	1	1.04354470145606e-07
FOXP1	3.38997758545546e-12	0.195573594689913	0.954	0.913	1.13693068261005e-07
FXYD5	3.54278561291331e-12	-0.205789261050451	0.984	0.995	1.18817943885886e-07
RPL22	3.98902015064719e-12	-0.16278272281781	1	1	1.33783757812406e-07
NME4	4.01448010096098e-12	-0.186783151123804	0.98	0.994	1.34637633626029e-07
NOP14	4.09228678364935e-12	0.168904145621221	0.914	0.893	1.37247114150032e-07
ZFAS1	4.23452901177649e-12	0.185784362519623	1	1	1.4201763399696e-07
CAV1	4.33941696239521e-12	0.395488862006043	0.954	0.908	1.45535366084811e-07
CALU	4.8633751767293e-12	0.300541803189564	1	0.999	1.63107876677147e-07
INKA1	4.99956824543051e-12	-0.114804043003866	0.467	0.684	1.67675519815248e-07
TNFRSF12A	5.11926738623142e-12	0.255996936417932	0.859	0.789	1.71689989599429e-07
CCNI	5.27773600591122e-12	0.160561191971703	1	0.998	1.77004710166251e-07
ATP5ME	5.65076381793928e-12	0.179012275528475	0.964	0.97	1.89515316926048e-07
GAR1	5.8788392187689e-12	0.151340572839313	0.891	0.822	1.97164509719071e-07
NAA15	5.93902162558238e-12	0.157174216781991	0.918	0.83	1.99182907278782e-07
CD9	6.04058610078227e-12	0.31767169243774	0.984	0.969	2.02589176648036e-07
RUNX1	6.51868457650663e-12	0.135017430469889	0.638	0.487	2.18623643326879e-07
RADIL	6.65806705522976e-12	-0.128143796359986	0.48	0.663	2.23298252898296e-07
HMGN1	6.89524625254984e-12	0.175830307892033	1	1	2.31252768818016e-07
RPL26L1	7.25844548444108e-12	0.162624411269615	0.977	0.985	2.43433744657185e-07
RPL38	7.42777829197788e-12	0.212604572950055	1	1	2.49112828356354e-07
RND3	7.48828741944371e-12	0.227283407239504	0.924	0.827	2.51142183473303e-07
MYO5A	7.64310425198707e-12	0.201864585494482	0.931	0.929	2.56334430403142e-07
KHSRP	7.95150202146587e-12	0.196977710095736	0.977	0.975	2.66677474795922e-07
PDXK	7.95833262564067e-12	0.162100560397998	1	0.989	2.66906559598737e-07
SCD	8.36021343031094e-12	0.209877877349335	1	0.998	2.80384838025768e-07
PNKD	9.21871092992272e-12	-0.17534266025483	0.944	0.981	3.09177127167748e-07
ATP5MC3	9.69969610302319e-12	-0.167899471498542	1	1	3.25308407903192e-07
GALNT7	1.09612554434915e-11	0.129053619189063	0.638	0.502	3.67618585063819e-07
PLPP2	1.10590525057847e-11	-0.102732347544551	0.197	0.393	3.70898502939008e-07
MAP2K3	1.1212948717277e-11	0.153203980025879	0.888	0.823	3.76059874080035e-07
ATP5IF1	1.1673894411841e-11	-0.199376837451969	1	0.997	3.91519070784322e-07
MT-ATP6	1.18963395568943e-11	-0.192319745625102	1	1	3.98979436059121e-07
CBX5	1.36909277975553e-11	0.202470458436746	0.964	0.954	4.59166336474411e-07
PET100	1.39717123351804e-11	0.156740357378525	0.789	0.679	4.6858328829728e-07
RBX1	1.42108555367492e-11	0.141540451218263	0.997	0.998	4.76603672991496e-07
HADHB	1.4270354404596e-11	-0.205636660751423	0.967	0.976	4.78599146021341e-07
C4orf3	1.43333047903553e-11	0.191143699291677	0.97	0.948	4.80710376058935e-07
DCK	1.62791030841558e-11	0.119573437750709	0.638	0.487	5.45968559236416e-07
GPNMB	1.76062241970948e-11	0.240455637216088	1	0.999	5.90477547122165e-07
MT1X	1.7822044426608e-11	0.210113646002427	0.921	0.859	5.9771572597958e-07
CLTA	1.81680437203669e-11	0.17383004080891	1	0.998	6.09319850293664e-07
PNN	1.83871335409559e-11	0.204480833242832	0.997	0.988	6.16667684696579e-07
IPO4	1.86330390144339e-11	0.116369923015033	0.684	0.554	6.24914862466085e-07
ENOPH1	1.92429565906354e-11	0.146143396547642	0.901	0.875	6.45370278136729e-07
HNRNPA2B1	2.06649399177066e-11	0.22512485372211	1	1	6.93060754960045e-07
ASAH1	2.1043465272018e-11	-0.198619869579974	0.99	0.996	7.0575573829294e-07
ARHGEF11	2.19980662596609e-11	0.166233475889578	0.839	0.735	7.37771146216508e-07
IGF2BP2	2.49440958854269e-11	0.169019025737696	0.974	0.949	8.36575087805448e-07
LRPAP1	2.53445180605719e-11	0.260647916638686	1	0.997	8.50004446715459e-07
ST8SIA1	2.59637061481111e-11	0.180584394750813	0.918	0.878	8.7077077679535e-07
ZFP36L1	2.81908656967154e-11	0.197608595527453	0.961	0.924	9.4546525373644e-07
LPCAT2	2.84292143261032e-11	0.149822690988735	0.707	0.555	9.53458990068851e-07
NSD2	2.85500840169426e-11	0.154998077955811	0.845	0.748	9.57512717760222e-07
TM9SF3	2.94703913282912e-11	0.17746313513802	0.974	0.95	9.8837798436823e-07
SCARB2	3.01619115293075e-11	0.1553725905563	0.974	0.952	1.01157018886991e-06
ELFN1-AS1	3.0286219806947e-11	-0.127966581052226	0.398	0.582	1.01573923988539e-06
ERGIC1	3.05114912557713e-11	0.171734388706625	0.938	0.902	1.02329439373606e-06
SRSF7	3.06943575348685e-11	0.210534402183609	1	0.993	1.02942736300442e-06
UBA6	3.08606441382078e-11	0.136113342687251	0.766	0.692	1.03500428310721e-06
GNG5	3.17881444581148e-11	-0.168565027052448	1	0.999	1.06611078883625e-06
POLE4	3.26073545789997e-11	-0.189007467713573	0.957	0.984	1.09358545787049e-06
GART	3.2739403517766e-11	0.169419587116991	0.961	0.948	1.09801411517884e-06
ZNHIT1	3.2974112762785e-11	-0.171404236675032	0.993	0.995	1.10588579383828e-06
NDUFAF3	3.33183108297824e-11	-0.188641423655988	0.99	0.993	1.11742950860924e-06
GALE	3.50117158189078e-11	-0.163053763628849	0.914	0.963	1.17422292513453e-06
APOLD1	3.54715767868809e-11	0.169813407602612	0.743	0.614	1.18964574227841e-06
C6orf48	3.58681387782297e-11	0.181353030945596	0.97	0.951	1.20294563834427e-06
SLBP	3.75575116600647e-11	0.191016049894379	0.951	0.899	1.25960382605525e-06
CD44	3.77599246379194e-11	0.16963498462586	0.997	0.988	1.26639235250654e-06
FGFR1	3.88330868723586e-11	0.338401966908815	0.569	0.437	1.30238406752516e-06
HNRNPL	3.89775926468055e-11	0.138665319607724	0.803	0.698	1.30723050218856e-06
CBX3	4.08601963374957e-11	0.16000823031146	1	0.999	1.37036926476693e-06
NDUFS5	4.09811293632185e-11	-0.18347105874829	1	0.999	1.37442511658362e-06
PDIA6	4.2936187319884e-11	0.271585183582442	1	0.999	1.43999385033427e-06
ALDOA	4.35025612323786e-11	-0.110237493247968	0.26	0.452	1.45898889861151e-06
MRPS18C	4.44003356978276e-11	0.166091499159347	0.974	0.967	1.48909845863374e-06
C1orf21	5.03907887104718e-11	-0.169015197044156	0.888	0.943	1.6900062717718e-06
TFAM	5.17496332796774e-11	0.16716097007683	0.99	0.986	1.73557920093382e-06
CHCHD2	5.49659625715772e-11	-0.142178959217588	1	1	1.84344845272556e-06
HNRNPC	5.5470348392701e-11	0.185925624035062	0.997	0.998	1.86036454439441e-06
MCMBP	5.71486140100621e-11	0.138170494450933	0.816	0.693	1.91665021666946e-06
ATP2B1	5.85647396855149e-11	0.210780074282788	0.954	0.901	1.9641442395728e-06
FKBP8	6.00733382499687e-11	-0.174269941116615	0.888	0.937	2.01473961822745e-06
TXNRD1	6.14149773880354e-11	0.159294464363845	0.98	0.948	2.05973551163993e-06
MRPS17	6.25769766320653e-11	0.101742483485623	0.76	0.608	2.0987066422862e-06
RAB28	6.3875423198854e-11	0.103415231355337	0.651	0.534	2.14225394324317e-06
PLA2G16	6.46488328378288e-11	-0.152588476188458	0.503	0.671	2.1681925557151e-06
FRMD4A	6.65388105328339e-11	0.244221641831809	0.967	0.932	2.23157862765018e-06
JTB	6.9547079188403e-11	-0.169948690426377	0.993	0.997	2.33246994182066e-06
SRM	7.47394225992931e-11	-0.207276227193511	0.997	0.998	2.50661075513509e-06
AC008267.5	7.96451053075669e-11	-0.112612223312581	0.52	0.68	2.67113754180518e-06
MAP9	8.15540478183325e-11	0.130567184932308	0.724	0.627	2.73515965573123e-06
NUDT9	8.22997064629436e-11	0.118803323185308	0.76	0.67	2.7601675553542e-06
NCL	8.25089441504254e-11	0.250599991029777	1	1	2.76718496891697e-06
APOC1	9.05820909783564e-11	-0.15123889886063	0.684	0.833	3.03794216723212e-06
CAVIN1	9.33985850254331e-11	0.159781022179181	0.786	0.665	3.13240174458297e-06
DHFR	1.03200253136276e-10	0.175356270574747	0.862	0.782	3.46113008968443e-06
MMP2	1.05025701418692e-10	0.179782705466441	0.424	0.274	3.52235197418008e-06
ROBO2	1.29473018730163e-10	-0.108693249613995	0.382	0.576	4.34226610217221e-06
HNRNPDL	1.31925767979451e-10	0.180883608720423	1	0.998	4.42452640649484e-06
TLN1	1.40536982448321e-10	0.16235336292995	0.98	0.96	4.71332931735179e-06
HSPA8	1.4215156841204e-10	0.240697931857996	1	0.999	4.767479301403e-06
MAD2L2	1.42390150398115e-10	-0.151125217431626	0.859	0.942	4.77548086405197e-06
MINOS1	1.47749010591253e-10	0.233451129984985	0.993	0.991	4.95520631720944e-06
NEDD4L	1.56449429367047e-10	-0.179601087394773	0.947	0.965	5.24700096211203e-06
PRPF8	1.57373446778878e-10	0.181246341661859	0.98	0.973	5.27799065806999e-06
PCBD1	1.63527813864971e-10	-0.149998034257821	0.704	0.829	5.4843958214034e-06
SPRY2	1.70803426350956e-10	0.191847028564907	0.845	0.776	5.72840531295835e-06
PRKAR1B	1.71808070528164e-10	-0.13067792567089	0.865	0.941	5.76209906937358e-06
WAPL	1.72539551912846e-10	0.144484108750824	0.924	0.868	5.78663149205303e-06
TAF10	1.84026052655859e-10	-0.168003195325779	0.924	0.966	6.17186575397219e-06
SF3B6	1.92259723307599e-10	-0.144525131314208	1	0.999	6.44800660029025e-06
NMT1	2.05280897408421e-10	0.142402787414433	0.865	0.804	6.88471073728364e-06
AGTRAP	2.23531335974194e-10	-0.15296579222224	0.852	0.944	7.49679394590252e-06
PTGES3	2.28433588767491e-10	0.156634573977011	1	0.999	7.66120570008411e-06
ASAP1	2.40890489274648e-10	0.153829422037361	0.993	0.981	8.07898522929315e-06
COX8A	2.43516644570441e-10	-0.160966071197983	1	1	8.16706122560345e-06
SERGEF	2.65392970569911e-10	-0.142671791508032	0.52	0.677	8.90074944697367e-06
FAM167B	2.67914390374629e-10	-0.129084257169214	0.684	0.84	8.9853128243843e-06
YBX1	2.81971925667366e-10	-0.188320005604697	1	1	9.45677444303211e-06
COL6A5	2.81975818382768e-10	-0.103971887176332	0.158	0.328	9.45690499692126e-06
HELZ	3.14621667223651e-10	0.15507528132061	0.938	0.899	1.05517814753468e-05
BCAR3	3.34899977746378e-10	-0.124480579441015	0.467	0.63	1.1231875453658e-05
GSN	3.52511101095361e-10	-0.231943501701155	0.997	0.99	1.18225173085362e-05
DDX17	3.65593068167743e-10	0.17980070088672	0.993	0.994	1.22612603202098e-05
ETNK1	3.71401677058499e-10	0.138078181195094	0.924	0.86	1.2456069445188e-05
TNS1	4.00835043024337e-10	-0.143075174892347	0.697	0.835	1.34432056729502e-05
MIS12	4.14059121875484e-10	0.103850588795698	0.743	0.633	1.388671482946e-05
AHNAK	4.387330209067e-10	0.202131142036211	0.97	0.911	1.47142280551689e-05
NOP16	4.49535719976869e-10	0.188837535640534	0.941	0.933	1.50765289765842e-05
PRSS23	4.57553697208263e-10	0.161843132524572	0.885	0.788	1.53454358969707e-05
SYNCRIP	5.05466069437155e-10	0.190879842309509	0.977	0.968	1.69523210367833e-05
CLEC2D	5.11411158521161e-10	0.109346490722372	0.635	0.511	1.71517074344827e-05
MT-ND5	5.17820093895418e-10	-0.163974931631041	1	0.999	1.73666503090645e-05
LAMTOR4	5.26557528163071e-10	-0.144062950047339	1	0.999	1.76596863795331e-05
HPF1	5.96124978310444e-10	0.147460596462386	0.852	0.81	1.99928395225757e-05
CADM1	6.31997864540483e-10	0.216434374900043	0.816	0.725	2.11959443809587e-05
MRPL39	6.37574610208573e-10	0.137479747330007	0.809	0.718	2.13829772771751e-05
GJC1	6.63150854801869e-10	0.131724398659653	0.812	0.701	2.22407533683451e-05
NOV	6.64224667503268e-10	0.1752449773269	0.549	0.395	2.22767668987246e-05
SLC1A5	7.26136226042328e-10	0.183067583714558	0.901	0.844	2.43531567490076e-05
COPS4	7.43316570514942e-10	0.106697061885567	0.773	0.699	2.49293511419301e-05
HNRNPA3	7.66495886559477e-10	0.201291378896975	0.993	0.998	2.57067390434317e-05
CHCHD5	7.8214236947694e-10	-0.124523009025563	0.908	0.955	2.62314907875176e-05
C1orf43	7.96465903841159e-10	-0.142288056975143	0.993	0.999	2.67118734830248e-05
MLPH	8.17930558262078e-10	-0.167644346723447	0.845	0.906	2.74317550629936e-05
LARP1	8.32861828755043e-10	0.195923015420861	0.947	0.962	2.79325200127866e-05
LGALS3	8.33302487355056e-10	-0.259350254173241	1	1	2.79472988209139e-05
PUM3	8.53219226482468e-10	0.144432909403212	0.954	0.908	2.8615266417769e-05
WDR1	8.92186174342214e-10	0.136422367630849	0.951	0.959	2.99221399150892e-05
RRAGA	9.01502553377518e-10	0.118764919536375	0.872	0.804	3.02345926351752e-05
PCDH7	9.19850060588411e-10	0.162711042013084	0.704	0.586	3.08499313320141e-05
RPS2	9.207097433175e-10	-0.184261799439993	1	1	3.08787633713823e-05
POU3F2	9.38632755853827e-10	0.120817779060686	0.688	0.566	3.14798653658257e-05
USP46	1.00886410581594e-09	0.112077670511876	0.73	0.658	3.38352843808551e-05
SMC1A	1.03987143463926e-09	0.182247138217615	0.967	0.956	3.48752081749315e-05
BZW1	1.0689197418512e-09	0.160508425358118	0.997	0.985	3.58494303022056e-05
SCOC	1.10435744844226e-09	0.116574176024812	0.868	0.817	3.70379401058565e-05
NDUFB7	1.14749397210215e-09	-0.150731252918803	1	0.999	3.84846528363619e-05
PPIB	1.19280926046995e-09	0.174427790716701	1	0.996	4.00044369776411e-05
IVNS1ABP	1.19483923143035e-09	-0.195348134516815	0.914	0.97	4.00725181437111e-05
DUT	1.21731241389549e-09	0.207905334181869	1	0.993	4.08262237372271e-05
SON	1.23555173443613e-09	0.189150127969111	0.997	0.997	4.14379340695189e-05
PPP1R15A	1.33750716768843e-09	0.158538532141078	0.908	0.849	4.48573153899345e-05
HUWE1	1.37322491895913e-09	0.151729618784878	0.974	0.938	4.60552173320512e-05
COX4I1	1.3974425946078e-09	-0.216949388642886	1	0.998	4.68674297379565e-05
RAD21	1.4329438709037e-09	0.204775213098467	0.997	0.993	4.80580715423681e-05
NFIB	1.45281749831565e-09	0.130873833799247	0.674	0.563	4.87245932585104e-05
VAPA	1.47510627843903e-09	0.149551917982169	0.938	0.924	4.94721143662883e-05
SLC25A4	1.49877488333972e-09	0.147804327455488	0.987	0.976	5.02659120374476e-05
EMP2	1.56041413245685e-09	0.186829699785248	0.836	0.754	5.23331691743379e-05
VEGFB	1.61946481391151e-09	-0.157321463341383	0.961	0.981	5.43136109289644e-05
BICC1	1.62359647982183e-09	0.103465261666549	0.576	0.447	5.44521787402645e-05
GANAB	1.64087606457119e-09	0.146301550151392	0.99	0.98	5.50317014535886e-05
TMEM163	1.69760718231505e-09	-0.174488963149013	0.632	0.758	5.69343496804821e-05
HNRNPR	1.77275235816635e-09	0.182372223529295	0.993	0.995	5.94545685881831e-05
GSTK1	1.86069259355128e-09	-0.149431180914214	0.951	0.985	6.24039082025228e-05
KPNB1	2.02207652390581e-09	0.15841798861791	1	1	6.7816402458753e-05
METAP1	2.05407982252179e-09	0.100272749436642	0.776	0.685	6.88897290877357e-05
TMUB1	2.09524628740399e-09	-0.149093043804961	0.934	0.958	7.02703699869549e-05
DDX6	2.13212080395162e-09	0.118025133941938	0.888	0.854	7.15070675229294e-05
EPS8	2.13935223634376e-09	0.179162835230761	0.993	0.985	7.17495953024972e-05
SMIM20	2.18707427691427e-09	0.115187258966082	0.901	0.825	7.33500970991508e-05
DUSP6	2.37190602002415e-09	0.175463774196983	0.924	0.853	7.95489840995699e-05
NOP10	2.38095247838779e-09	0.139968515012604	0.997	0.996	7.98523842201697e-05
TTYH2	2.62048050748508e-09	-0.15266184901511	0.829	0.905	8.78856752600346e-05
EEF1A1	2.66988418104948e-09	0.132340437102899	1	1	8.95425756640373e-05
ALYREF	2.72217943752481e-09	0.152859489363436	0.977	0.969	9.1296453975707e-05
SLC2A11	2.72846010080453e-09	-0.134447855271723	0.75	0.85	9.15070948607822e-05
STT3A	2.79170029915333e-09	0.108261928135379	0.816	0.721	9.36280446330045e-05
STARD10	2.82952108854382e-09	-0.187139916177955	0.941	0.959	9.48964782675827e-05
NUFIP2	2.8490908884078e-09	0.16345957131984	0.905	0.849	9.55528102154209e-05
HK2	2.87003550650218e-09	0.143659020164628	0.793	0.717	9.62552508170702e-05
C2orf88	2.87909896533596e-09	-0.117110349332172	0.513	0.687	9.65592210994374e-05
RASSF8	2.88396000338652e-09	0.139785923865686	0.993	0.95	9.67222505935772e-05
UQCRB	2.93439470574765e-09	-0.127082740666762	1	1	9.84137296413648e-05
NNT-AS1	2.93735711917788e-09	-0.13741240867745	0.753	0.85	9.85130830629878e-05
SETD7	3.13155783359876e-09	0.113470069718856	0.622	0.502	0.000105026186623235
P4HB	3.19396040035515e-09	0.140729634574623	1	1	0.000107119043907111
IPO8	3.28887272900753e-09	0.103708624346399	0.796	0.718	0.000110302213585455
DAD1	3.33197872185074e-09	0.150063267729215	0.993	0.994	0.00011174790237343
RAB13	3.3666532730048e-09	-0.230640064752405	0.993	0.999	0.000112910817470035
METTL2A	3.46365736447098e-09	0.113330374262535	0.819	0.732	0.000116164140689628
C5orf15	3.53126884587919e-09	0.111555564942091	0.737	0.608	0.000118431694553096
HNRNPU	3.60436846232633e-09	0.204609027276198	1	1	0.0001208833094895
HMGB2	3.66669233685191e-09	0.379460914289353	0.888	0.819	0.000122973527593339
BOD1L1	3.72693150235145e-09	0.135791710826498	0.993	0.987	0.000124993828725863
HSD17B11	3.91141286749765e-09	0.128405874114793	0.865	0.816	0.000131180964750136
STOML2	4.07132039109834e-09	0.145902847410177	0.997	0.996	0.000136543943276656
NORAD	4.13934000417961e-09	0.134310985422924	0.885	0.82	0.000138825185060176
OXLD1	4.44825337342389e-09	-0.167779133575231	0.961	0.975	0.00014918552163789
FBXW11	4.55754463920673e-09	0.111325362761381	0.766	0.665	0.000152850932109715
ATP2A2	4.57538081384293e-09	0.142387126064531	0.951	0.913	0.000153449121734664
EIF4B	4.59763455760555e-09	0.158125672450567	0.997	0.999	0.000154195467792975
HCFC1	4.6590579285669e-09	0.123426959256586	0.895	0.83	0.000156255484808277
AP002387.2	4.83484860370709e-09	-0.170488943723472	0.839	0.913	0.000162151152471129
COX11	4.84212101021685e-09	0.134443466572744	0.944	0.922	0.000162395054440653
TMEM8A	4.85466861929959e-09	-0.123134760819452	0.72	0.839	0.00016281587615407
PGAM1	4.93896043811096e-09	0.178481304344782	1	1	0.000165642855173365
MRPL41	5.18537048164339e-09	-0.165258358231946	0.987	0.996	0.000173906955213356
ATP5F1D	5.18765208221785e-09	-0.204218023685931	1	0.999	0.000173983475533422
RPS6	5.21958256957875e-09	0.180826393794896	1	1	0.000175054360218532
TCERG1	5.39325678945111e-09	0.146967271041006	0.931	0.906	0.000180879046204611
ACOT7	5.72227470841618e-09	-0.150186046478077	0.911	0.96	0.000191913649170862
PCLAF	5.78716854472494e-09	0.209573747014166	0.944	0.918	0.000194090058652985
ARPC1B	5.94208986287009e-09	0.189547923224135	0.997	0.997	0.000199285809820937
BID	6.02684774241853e-09	-0.142983679427623	0.931	0.969	0.000202128419585233
RHOQ	6.1155578045656e-09	-0.214326119686514	0.967	0.989	0.000205103577649521
WASHC1	6.14623163350852e-09	-0.110534358931553	0.576	0.728	0.000206132316524609
MRPL1	6.30443883081929e-09	0.105438260893009	0.724	0.633	0.000211438269508017
PPAT	6.54978131961213e-09	0.110223640031893	0.865	0.808	0.000219666565897152
IPO5	6.66294317768689e-09	0.176190649216093	0.947	0.938	0.000223461788293263
TK1	6.87020279760754e-09	0.207297253047048	0.98	0.937	0.000230412861426162
CDKN2A	7.04366962055917e-09	0.278595260228403	0.997	0.993	0.000236230591734313
MPC2	7.08147461178356e-09	-0.143015507086058	0.99	0.991	0.000237498495529997
ANKS1A	7.27551790967754e-09	0.140545131459005	0.73	0.666	0.000244006319654765
LAPTM4B	7.35749105743295e-09	0.135869476506783	1	0.994	0.000246755535084186
TMEM192	7.38679443042448e-09	0.115731678153905	0.872	0.83	0.000247738311607576
EIF4G2	7.52002102465822e-09	0.15711534498225	1	0.998	0.000252206465124988
LRRC75A	7.72788314088103e-09	0.204807733768222	0.849	0.809	0.000259177744778868
GRPEL1	7.76921547450009e-09	0.146248723300422	0.934	0.932	0.000260563948583784
EIF2S2	7.9894474339805e-09	0.169123719225676	1	1	0.000267950088040838
ARGLU1	8.40328103978585e-09	0.147835793578785	0.964	0.955	0.000281829239512338
SYTL2	8.49787232046547e-09	-0.152468911234282	0.658	0.778	0.000285001641883771
CLTC	8.52778238209752e-09	0.150026638442859	1	0.997	0.000286004765530787
RECQL	8.70694407837079e-09	0.155132852111407	0.957	0.938	0.0002920134905004
EXOSC9	8.72274652390668e-09	0.124978133268716	0.704	0.616	0.000292543472918782
MTX1	8.9614036792714e-09	-0.141812029896793	0.882	0.932	0.000300547556595404
SPP1	9.01741232820615e-09	0.378675935102629	0.296	0.182	0.000302425974663378
UBE2I	9.01917644433638e-09	0.127974433491325	1	0.995	0.000302485139590154
CYP7B1	9.04587838226957e-09	-0.123336286776222	0.589	0.726	0.000303380669184557
ATXN2L	9.07016959106573e-09	0.127053558560236	0.836	0.771	0.000304195347745162
MTHFD2	9.39895995109722e-09	0.157481588347941	0.974	0.962	0.000315222318839899
GYPC	9.71786965661522e-09	-0.22468876262199	1	0.998	0.000325917912543561
MAP4K4	9.86635420588889e-09	0.172781966862299	0.997	0.984	0.000330897787357102
ALKBH7	9.87811628100892e-09	-0.147402757565314	0.921	0.964	0.000331292263832477
RAN	9.87965879144197e-09	0.145036032416768	1	1	0.000331343996547381
RUFY1	1.00519324962134e-08	0.1124765254448	0.641	0.547	0.000337121712058006
SLC25A5	1.0214056399704e-08	0.131962697864375	1	0.999	0.000342559023533274
RBM26	1.03449177464174e-08	0.157072803688919	0.957	0.925	0.000346947851379345
TSR1	1.03701740310126e-08	0.151468239883532	0.984	0.978	0.000347794896652099
USP7	1.03863747478416e-08	0.12945027878639	0.895	0.886	0.00034833823629311
MRPL51	1.10466182181562e-08	0.135203165986383	1	1	0.000370481481800521
ZNF207	1.11780666056095e-08	0.123100800951045	0.98	0.959	0.000374889997818932
PSMD12	1.15435890705429e-08	0.16226460241913	0.987	0.977	0.000387148890247867
OCIAD1	1.15552777435802e-08	0.138099689128839	0.967	0.962	0.000387540904964192
ANXA2	1.21045844093283e-08	0.260421537378362	1	0.994	0.000405963551920054
PSMA7	1.23294927915884e-08	-0.1728182253749	1	1	0.000413506529244293
SUCLG1	1.23452053186021e-08	-0.158101903011393	0.98	0.992	0.000414033495975278
EXOSC6	1.25347744778137e-08	0.114877502750024	0.832	0.771	0.000420391266436915
PCBP1	1.35778148153441e-08	0.152839036773478	0.997	0.998	0.00045537275327701
ANXA1	1.40986529161159e-08	0.111112583595929	0.253	0.138	0.000472840621500696
WWTR1	1.47784735967186e-08	0.230832395200942	0.98	0.958	0.000495640447486748
HMOX1	1.54129772170379e-08	-0.196176892785748	0.609	0.707	0.000516920429905018
DTD1	1.54849998092589e-08	0.138360350635984	0.984	0.955	0.000519335923602924
TUBA1C	1.57748317459148e-08	0.218601659528412	0.967	0.946	0.00052905630709449
NDUFA7	1.62680003208347e-08	0.104842558273831	0.612	0.466	0.000545596194760154
QPCT	1.63639291877847e-08	-0.233635591033999	0.964	0.977	0.000548813457099924
VMP1	1.65867654908879e-08	0.160073913794691	0.987	0.974	0.0005562869410334
MTCH1	1.6637537472119e-08	-0.141469351926994	0.967	0.988	0.000557989731739926
YWHAQ	1.74868722332401e-08	0.162950894935195	1	0.993	0.000586474720958407
POLR2F	1.76906147726882e-08	-0.170341821242917	1	0.999	0.000593307838246418
NARS	1.78593233805762e-08	0.188744728416142	0.964	0.972	0.000598965987537765
MPST	1.8108080031325e-08	-0.140055519136777	0.895	0.942	0.000607308788090577
LAMP1	1.82454563581043e-08	0.127509545539416	0.957	0.952	0.000611916115338103
NOL11	1.99853382598491e-08	0.155209557195696	0.914	0.9	0.00067026827455882
SLC25A37	2.05610261829478e-08	0.162445306564465	0.938	0.923	0.000689575696123703
SACS	2.10479176081736e-08	0.153977677785226	0.796	0.742	0.000705905060742927
TMX1	2.10830150605204e-08	0.118491429145329	0.908	0.815	0.000707082159099732
METRN	2.12561231568356e-08	-0.192103803012651	0.977	0.995	0.000712887858433952
MGST2	2.13118708547809e-08	0.105274900720612	0.789	0.692	0.00071475752472764
PYGB	2.15243858594025e-08	0.150309208482631	0.938	0.907	0.000721884852952642
KCTD20	2.28032905424999e-08	0.110705972267781	0.793	0.76	0.000764776758214361
MAGI1	2.30868440423805e-08	-0.14853289493493	0.737	0.839	0.000774286575493357
CCNG1	2.37201436279023e-08	0.151302221074135	0.891	0.872	0.000795526176992586
TEX264	2.51684571122974e-08	-0.127514023556109	0.865	0.932	0.000844099714632229
UBE2N	2.55417570966322e-08	0.120838092411885	0.974	0.968	0.000856619449506852
NDUFB2	2.62087245740676e-08	-0.125738523134451	1	0.999	0.000878988204765079
AP1S1	2.66289656611503e-08	-0.159165027008107	0.997	0.998	0.00089308225034366
NFE2L1	2.67822786452138e-08	0.122659068526098	0.941	0.89	0.000898224061203179
CBX1	2.81595585443252e-08	0.131552838982556	0.984	0.993	0.000944415274459579
MGAT4B	2.83130253136686e-08	0.141096480623319	0.97	0.962	0.000949562242969816
RRBP1	2.83479997500769e-08	0.152011604060811	0.99	0.989	0.000950735215618079
HTT	2.88494585080553e-08	0.103235674933754	0.786	0.724	0.000967553139443159
STMN3	2.92990792694488e-08	-0.114379445017714	0.707	0.813	0.000982632520538772
PRDX2	3.00355554988377e-08	-0.218854563911874	0.977	0.984	0.00100733246032002
S100A11	3.06534501250769e-08	-0.154709877307659	1	0.998	0.00102805541029483
TMEM51	3.23869368592079e-08	-0.114696466085422	0.734	0.857	0.00108619308838411
BCLAF1	3.27055635716275e-08	0.161525130809628	0.997	0.99	0.00109687919106524
MAT2A	3.37449683970019e-08	0.179737276072796	0.987	0.985	0.00113173875009865
PPID	3.58147357705585e-08	0.13599015011399	0.836	0.824	0.00120115460827299
BMPR2	3.82769696791458e-08	-0.12045601906951	0.628	0.761	0.00128373300909919
TMEM179B	3.89865723641606e-08	-0.121430728002032	0.885	0.945	0.00130753166394922
AMD1	3.93501904573942e-08	0.139422106381984	0.908	0.913	0.00131972668756009
IGFBP7	4.11019057285723e-08	0.249980795345968	0.382	0.253	0.00137847571432486
PFDN2	4.16050224782727e-08	-0.189436180697709	0.997	0.999	0.00139534924387631
MORF4L2	4.22218091855615e-08	0.156442479900096	0.974	0.961	0.00141603503646536
HNRNPM	4.2645859198191e-08	0.161689820598193	0.984	0.984	0.00143025682578893
DCTD	4.3501998465649e-08	0.10754942975587	0.849	0.82	0.00145897002454094
ATP6V1F	4.56187011232133e-08	-0.139112104584108	1	1	0.00152995999827033
RNF181	4.56190754465372e-08	-0.142559356780939	0.951	0.963	0.00152997255232596
RARS	4.67183590879305e-08	0.138754658445628	0.918	0.913	0.00156684032709101
LARP6	4.71090778039423e-08	-0.114779565187757	0.747	0.836	0.00157994425138862
GEMIN5	4.89843744613455e-08	0.107373274094478	0.73	0.681	0.00164283795068461
BCL2A1	4.90466421161933e-08	0.176662961817104	0.711	0.622	0.00164492628329289
SRSF9	4.92996748076078e-08	0.131197902260963	1	0.998	0.00165341249369755
RRP1B	5.07487888440098e-08	0.142064648434519	0.987	0.985	0.0017020128802504
DAB2	5.12184390791822e-08	-0.157071764453874	0.845	0.906	0.00171776400983761
RNF145	5.12305362850645e-08	0.149716450201524	0.891	0.874	0.00171816972592849
HSPA9	5.17594908369951e-08	0.141636030692581	0.984	0.989	0.00173590980369114
SREBF1	5.17803242095153e-08	0.1149630746321	0.786	0.72	0.00173660851333872
CTSD	5.23156081998728e-08	-0.302944972806113	0.997	0.997	0.00175456086780733
CLCN3	5.27865376734377e-08	0.133628679632971	0.944	0.921	0.00177035490049175
UCHL3	5.33920525470318e-08	-0.112228839051522	0.836	0.906	0.00179066265832235
NDUFB8	5.75918812360634e-08	0.155527553517457	0.997	0.998	0.0019315165128951
RPS5	5.77333408639859e-08	-0.229937926273921	1	1	0.00193626078589636
UBXN1	5.87487131364158e-08	-0.144238026956871	0.993	0.994	0.00197031434116911
HAUS6	5.99707694493559e-08	0.13956320780407	0.885	0.828	0.0020112996657925
COPE	6.07558856555528e-08	-0.173026964166467	0.98	0.988	0.00203763089311593
CYP2U1	6.36870517292768e-08	0.111750627901705	0.51	0.404	0.00213593634089649
RPL6	6.37103084587524e-08	0.108639151908027	1	1	0.00213671632508964
ATN1	6.40646350856693e-08	0.105436162155261	0.776	0.694	0.00214859973150318
CHD1	6.41504249559702e-08	0.133018470000324	0.954	0.946	0.00215147695217333
NHP2	6.5606516686836e-08	0.125165641992612	0.987	0.995	0.0022003113566431
SHISA4	6.64290623158885e-08	-0.100408857574628	0.632	0.79	0.00222789789195027
MTRNR2L1	6.75649402325627e-08	-0.126496589159064	0.987	0.988	0.00226599296551969
RPL28	7.25174928240676e-08	-0.223513690112271	1	1	0.00243209167433358
WNK1	7.43246373232361e-08	0.117361450317997	1	0.995	0.00249269968654669
ARL4C	7.65340215151967e-08	0.112604116953349	0.424	0.302	0.00256679801357667
UBAP2	7.77775292375052e-08	0.131890569472223	0.898	0.862	0.00260850277556745
MGAT1	7.95836425207472e-08	0.109531152410652	0.786	0.725	0.00266907620286082
AC147651.4	8.10806828904253e-08	-0.106423095244441	0.52	0.663	0.00271928394277908
LITAF	8.21886554382039e-08	-0.159216643454645	0.957	0.981	0.00275644312608648
CHMP5	8.30675330776541e-08	0.114766121066653	0.97	0.914	0.00278591892435836
LSM10	8.32158916400947e-08	-0.137787523740375	0.941	0.977	0.0027908945738255
LDHB	8.41715741217619e-08	0.152490453597114	1	1	0.00282294625289565
ACTR2	8.49006239926684e-08	0.133349200147703	0.987	0.979	0.00284739712746611
TRA2B	9.04601438972483e-08	0.139446365347966	0.98	0.96	0.00303385230602591
METTL2B	9.59658405242738e-08	0.127375071318477	0.878	0.84	0.0032185023595031
LUC7L2	1.00410184434777e-07	0.116442717264464	0.941	0.9	0.00336755676557354
HSD17B10	1.00625094026411e-07	-0.139173139507993	0.947	0.97	0.00337476440345777
CTSC	1.08514548301728e-07	-0.167596186367054	0.984	0.991	0.00363936092094337
RFC1	1.1386952168791e-07	0.126940766288681	0.974	0.969	0.00381895601836914
NDUFB6	1.14225223277971e-07	0.154255374507237	0.954	0.965	0.00383088553829658
HNRNPA0	1.14617393996157e-07	0.133846915088782	0.918	0.891	0.00384403815984312
MORF4L1	1.14695783186621e-07	0.14162556151327	0.993	0.996	0.00384666717651291
FIS1	1.16903122779461e-07	-0.134306156691671	1	0.995	0.00392069693177756
APRT	1.21458152501756e-07	0.110506612183851	1	0.999	0.00407346351860388
GGA1	1.2299992625668e-07	-0.118527878541204	0.799	0.885	0.00412517152679652
EIF2S1	1.23404951670288e-07	0.13465556302281	0.977	0.954	0.00413875526911811
MITF	1.24137446151845e-07	-0.197564164818202	0.987	0.997	0.00416332166904058
RPL27	1.2918758911572e-07	0.139511373265005	1	1	0.00433269336376302
TUBB6	1.31109201534071e-07	0.135128771147206	0.757	0.703	0.00439714040104968
ATP6V0B	1.32822644486944e-07	-0.183964939921721	0.997	0.999	0.00445460585080313
PAXBP1	1.34267073828559e-07	0.129765641219783	0.895	0.863	0.00450304912206222
TUBB4B	1.34764917877875e-07	0.196035206239781	0.977	0.927	0.00451974581578817
RGS10	1.41962588574539e-07	-0.180957140213899	1	0.999	0.00476114129561288
WWC2	1.42887243873385e-07	0.104808358681835	0.757	0.676	0.00479215238502558
CSE1L	1.45756554512195e-07	0.142817707066528	0.97	0.958	0.00488838332522999
MAGT1	1.4964762264144e-07	0.102241657359981	0.868	0.8	0.0050188819681486
HLA-A	1.49955443696266e-07	0.121874704304344	0.977	0.973	0.00502920567068538
TTYH3	1.52244478094453e-07	0.154829506883456	0.964	0.905	0.00510597530633175
TMED2	1.55093853758737e-07	0.126746536944955	0.967	0.959	0.00520153766736053
C4orf48	1.55563908935967e-07	0.125111532436248	0.987	0.993	0.00521730237789446
MMP24OS	1.56759974504245e-07	-0.134679192433517	0.944	0.963	0.00525741602492336
CRNDE	1.57681041829134e-07	0.111628707790711	0.967	0.971	0.00528830678086548
LGALS1	1.68571467743656e-07	-0.145363076055357	1	1	0.00565354988518672
SRSF1	1.72956535899349e-07	0.124358304623057	0.967	0.935	0.00580061630099236
PPP1R14B	1.74026646739082e-07	-0.171333021093371	0.99	0.999	0.00583650567833533
FTL	1.76284002464802e-07	-0.17884907340961	1	1	0.00591221287466451
ATAD1	1.77566176224179e-07	0.110229945409437	0.812	0.744	0.00595521441820651
SNHG19	1.87604054954916e-07	0.12774981149359	0.799	0.693	0.00629186479507797
SRRT	1.90037997210564e-07	0.152946868601779	0.967	0.904	0.00637349435044791
UHRF1	1.94484439499061e-07	0.145132740184077	0.701	0.612	0.0065226191319195
USP53	2.03914996371497e-07	0.16296435993254	0.73	0.659	0.00683890114830727
GAS7	2.04427616647577e-07	0.175710546109053	0.964	0.971	0.00685609340712643
WASF2	2.11096360260016e-07	-0.123882844146453	0.974	0.989	0.00707974973040042
COL6A2	2.14881967196438e-07	0.247270783002565	0.5	0.399	0.00720671141583413
SLC39A11	2.23277603808873e-07	-0.124721157471458	0.803	0.884	0.00748828427654198
RABEP1	2.32920918482609e-07	0.138961418620473	0.98	0.99	0.00781170176406973
MIR3142HG	2.51216017201454e-07	0.185612575678521	0.783	0.723	0.00842528278490238
RBM12	2.59715479305887e-07	0.115958723999448	0.839	0.796	0.00871033774496083
H3F3B	2.6268610388935e-07	0.114360873172856	1	1	0.00880996655224101
GDF15	2.7678125195816e-07	0.259908301877569	0.865	0.834	0.00928268962817277
USP14	2.82304692029461e-07	0.110782134074149	0.872	0.84	0.00946793476128405
CAMTA1	2.95397563168336e-07	-0.135296901789394	0.944	0.986	0.00990704347353964
RACK1	2.99992575989359e-07	0.155066551704795	1	1	0.0100611510135311
LYAR	3.05757238193634e-07	0.128771755094869	0.967	0.96	0.0102544862545381
FAM126A	3.08957042006733e-07	0.127948817905641	0.76	0.687	0.0103618012748218
RCC2	3.09708690858276e-07	0.130254056613002	0.947	0.933	0.0103870100740048
HSPH1	3.20537083960596e-07	0.186947431837635	0.987	0.983	0.0107501727218705
PCID2	3.36810785769455e-07	0.111634640596547	0.878	0.83	0.011295960133136
GLOD4	3.44176030220007e-07	0.137030699571036	0.967	0.96	0.0115429757015186
MRPL22	3.44442889617852e-07	0.142475560468705	0.941	0.95	0.0115519256320035
H2AFY	3.51329603807326e-07	0.124402174020588	0.984	0.976	0.0117828922524901
SDF2L1	3.65753122063986e-07	-0.163547608264201	0.964	0.98	0.012266628207782
ARHGAP29	3.74579065855146e-07	-0.160185518581485	0.862	0.924	0.0125626327106499
PTPN11	3.76405787825661e-07	0.115598696370218	0.964	0.955	0.012623897312097
FUBP1	3.76757430953832e-07	0.119602054662584	0.891	0.843	0.0126356907193296
CHML	3.95390029908294e-07	0.1247870999235	0.836	0.766	0.0132605908230644
MFSD10	3.99243949094451e-07	0.102851102851799	0.947	0.93	0.0133898435647297
RIF1	3.99807894336857e-07	0.156400747595635	0.984	0.974	0.0134087571602695
APH1A	4.13212395138524e-07	-0.116565702028677	0.961	0.983	0.0138583173081558
UFD1	4.39042168169535e-07	-0.13314575579425	0.974	0.972	0.0147245962360699
CCT2	4.43277758115106e-07	0.162020181990017	0.997	0.996	0.0148666494516644
ALKBH5	4.59730581008276e-07	0.119081051557249	0.918	0.887	0.0154184442258556
RPS21	4.7239801743589e-07	0.114104902110157	1	1	0.0158432847087649
MACROD1	4.91597591270334e-07	-0.104652454014387	0.513	0.632	0.0164872000160245
TACC3	5.27650468348613e-07	0.12050842036505	0.661	0.568	0.0176963414074758
P4HA1	5.36059845260554e-07	0.206915869081723	0.888	0.841	0.0179783750903485
ANKRD28	5.36557061509002e-07	0.134560466378943	0.957	0.933	0.0179950507288889
NUDT14	5.46598866016351e-07	-0.102129604221973	0.711	0.827	0.0183318327684564
RPL13A	5.64158225157978e-07	0.12416472648023	1	1	0.0189207385553483
PCNA	5.68988670110868e-07	0.245947504351367	0.98	0.936	0.0190827420181783
RPL30	5.70678470137553e-07	-0.135971326043294	1	1	0.0191394145314733
FAM208B	5.73549334381891e-07	0.110171758864447	0.789	0.714	0.0192356975764999
GOT2	5.74944489641789e-07	0.130784149741383	0.974	0.973	0.0192824882936063
FABP5	5.76907187597818e-07	-0.208389205158676	1	1	0.0193483132576556
MAD1L1	5.82350801259916e-07	-0.121425359943929	0.967	0.983	0.0195308811726551
LARP4	5.89398296922593e-07	0.102133269383155	0.928	0.858	0.0197672400821899
UTP20	5.89704542290534e-07	0.11134566575984	0.845	0.784	0.0197775109393399
ABHD14B	5.98972477031348e-07	-0.103113397405426	0.829	0.878	0.0200883389346773
HEBP2	5.9999535481425e-07	-0.121660499537482	0.878	0.92	0.0201226442097603
LMAN1	6.2802870379001e-07	0.203204908904488	0.987	0.988	0.0210628266677094
TFPT	6.29682689975294e-07	-0.134789609589565	0.914	0.957	0.0211182980563914
PANK3	6.43505292269035e-07	0.111755874463067	0.724	0.663	0.0215818804921189
SERPINH1	6.57262587704067e-07	0.108339248257959	0.793	0.722	0.022043272666419
EIF3E	6.68187265522314e-07	0.150400761509456	1	0.999	0.0224096645110874
SEM1	6.83022619169704e-07	0.114811689986939	1	1	0.0229072126017135
YWHAG	6.84903116242837e-07	0.11091022885067	0.984	0.978	0.0229702807125523
MIR4435-2HG	6.98360074750935e-07	-0.117377275328511	0.776	0.888	0.0234216001869968
C7orf50	7.0163432330247e-07	-0.121611856750137	0.944	0.959	0.0235314119349182
MYDGF	7.04326327972392e-07	0.184143048523664	1	0.999	0.0236216963875381
SMAD5	7.05634345158621e-07	0.100619138814925	0.845	0.803	0.0236655646679298
NMB	7.05910412026892e-07	-0.120867204597293	0.806	0.855	0.0236748233985579
COL9A3	7.22358657327794e-07	0.249480808333214	0.891	0.843	0.0242264646494595
SAR1A	7.25015710690148e-07	0.133490099958252	0.924	0.905	0.0243155769051262
SRSF6	7.32155188843215e-07	0.123426001647176	0.901	0.867	0.0245550207234238
MIEN1	7.44334519102912e-07	-0.114150938652473	0.875	0.917	0.0249634911016735
ZDHHC4	7.49456288214459e-07	-0.106505188246638	0.803	0.879	0.0251352649941365
RPL10A	7.59426921178267e-07	0.104959292232543	0.997	1	0.0254696600824767
C20orf27	7.63610291741613e-07	-0.140107516789903	0.98	0.994	0.0256099619644302
FAM69B	7.67088344895024e-07	-0.116486130939187	0.724	0.803	0.0257266089110893
LMNB1	7.76535166622528e-07	0.11885099014566	0.73	0.622	0.0260434364181864
AHSA1	7.76976674142508e-07	0.108309861126748	0.931	0.905	0.0260582436973914
SLC24A5	7.90996988881301e-07	0.129871480322847	0.862	0.793	0.0265284570131011
ATXN7L3B	7.99613619644543e-07	0.107587993984818	0.842	0.813	0.0268174415756387
SRP72	8.1222881537154e-07	0.121064719347446	0.993	0.984	0.0272405300099307
YWHAZ	8.1480068544357e-07	0.162098716103934	1	1	0.0273267853884064
MTAP	8.36619001961009e-07	0.123908583660067	0.941	0.921	0.0280585280877683
MRPS6	8.50102956920883e-07	0.144833780079439	0.99	0.984	0.0285107529692126
MPRIP	8.74075614559791e-07	0.127274175462545	0.97	0.95	0.0293147479611063
COTL1	8.9816067326239e-07	0.134877500553295	0.993	0.998	0.030122512659874
COX7A2	9.15268453036276e-07	-0.111273321631566	0.997	0.999	0.0306962733779306
PRRX1	9.15985753954619e-07	0.166948527994703	0.812	0.732	0.03072033021613
RSL24D1	9.22544617762045e-07	0.1507721437048	0.977	0.972	0.0309403013905035
SF3B3	9.36960060892562e-07	0.113688157452106	0.938	0.895	0.0314237665222148
PSMA4	9.61805009070049e-07	0.133551927205849	0.967	0.98	0.0322570163941913
SNX2	1.00373776868956e-06	0.104622891053018	0.947	0.914	0.0336633572863104
BAZ1B	1.02773140428434e-06	0.120275676854978	1	0.992	0.0344680558368883
ADD1	1.03292145874788e-06	0.100069992696349	0.852	0.824	0.0346421198834864
CALM2	1.06954902987322e-06	0.174275311559753	0.997	0.998	0.0358705353638882
MSMO1	1.07375788261346e-06	0.164108448401823	0.737	0.671	0.0360116918670901
SP3	1.09329224925147e-06	0.100715181520476	0.806	0.753	0.0366668354553958
ARL3	1.09445401501147e-06	0.112150033756419	0.947	0.941	0.0367057987554547
SQSTM1	1.10004434810394e-06	0.131872206586713	0.993	0.999	0.03689328734671
TGOLN2	1.10136430235257e-06	0.153558173513643	0.984	0.964	0.0369375559723004
ANKLE2	1.12547368459598e-06	0.110126744484751	0.891	0.845	0.03774613643398
NUDT4	1.13517790502492e-06	0.123357812821329	0.816	0.763	0.0380715965787259
PRADC1	1.14749126594976e-06	-0.107039723838895	0.819	0.87	0.0384845620774229
HSPA4	1.19776137779598e-06	0.138228487238312	0.987	0.985	0.0401705210885215
NT5E	1.25064601452016e-06	0.141759263738142	0.694	0.623	0.041944166034977
RNF187	1.25161410981287e-06	-0.117609345373964	0.951	0.97	0.041976634014904
LMNB2	1.25503099956959e-06	0.117512972962145	0.908	0.879	0.042091229663565
TM7SF3	1.31261040007215e-06	0.111236583412641	0.905	0.885	0.0440223275976197
PHLDA1	1.42332187972227e-06	0.156998763562703	0.993	0.988	0.0477353692021256
RPL8	1.44857396220805e-06	-0.19909751514881	1	1	0.0485822735445336
PTMA	1.50105161778332e-06	0.101767833452834	1	1	0.050342269157217
SLC25A39	1.51257554578229e-06	-0.126190571828273	0.977	0.988	0.0507287586544465
YIF1A	1.51762124764771e-06	-0.110814722411271	0.947	0.962	0.0508979814036088
DNAJA2	1.6246435411392e-06	0.131959548050176	0.97	0.95	0.0544872950827266
SRSF2	1.6615838311706e-06	0.131898531896157	0.993	0.991	0.0557261985297997
IFNGR2	1.71229026755329e-06	0.123549303087168	0.967	0.96	0.0574267909932023
TRIM28	1.81885545930195e-06	0.113026811258277	0.984	0.986	0.0610007743940689
DERL1	1.81997995622995e-06	0.130609633668983	0.944	0.889	0.0610384877720401
CAPZB	1.82861218299339e-06	-0.113335075330109	1	0.996	0.0613279953932322
DDX21	1.88072502578669e-06	0.150291428871656	0.993	0.984	0.0630757559148339
KRT18	1.90308287210696e-06	-0.11843880642854	0.786	0.892	0.0638255933647232
COPA	1.91027969888946e-06	-0.112354079304635	0.967	0.978	0.0640669605413548
HDHD5	1.9410731775967e-06	0.107106498993348	0.901	0.899	0.065099712230238
ARPP19	1.97676422461814e-06	0.110492303771608	0.98	0.963	0.0662967185652433
MYO1D	1.99319932116615e-06	-0.100088439778623	0.651	0.771	0.0668479188332702
SMARCAD1	2.03469670556861e-06	0.102925953330779	0.73	0.675	0.0682396581113602
ZNF580	2.03849976310724e-06	-0.118347337033388	0.724	0.8	0.0683672050550907
PLOD3	2.1047169739301e-06	0.160338884831804	0.99	0.986	0.0705879978716677
ERLIN1	2.12769650998427e-06	0.128366842249095	0.734	0.672	0.0713586855518525
UPP1	2.12967514835872e-06	-0.169314603488241	0.97	0.978	0.0714250451256547
EIF4A3	2.21762458984106e-06	0.130222281505997	0.954	0.95	0.0743746934940895
SCO1	2.25248026840692e-06	0.104039710611563	0.951	0.946	0.0755436832418313
OSBPL1A	2.28017903113928e-06	-0.120030704420426	0.914	0.962	0.0764726443463493
CCDC25	2.35992830570382e-06	-0.113930268300819	0.934	0.961	0.0791472755166947
L1CAM	2.43232945632541e-06	0.132271283417541	0.977	0.961	0.0815754653062415
EWSR1	2.43253426974127e-06	0.115813166095161	0.974	0.961	0.0815823343385827
SPCS2	2.44810950868364e-06	0.17126224778764	1	0.998	0.082104696702232
MYC	2.45160115908745e-06	0.175820053372982	0.947	0.934	0.0822217996734748
CCAR1	2.45371291053839e-06	0.132035820150588	0.974	0.969	0.0822926235936367
ARL6IP5	2.50758014724093e-06	0.158006711743629	0.997	0.999	0.0840992229781664
MBNL1	2.52009136534845e-06	0.102678581823787	0.951	0.894	0.0845188242110563
SYNGR1	2.53357318657259e-06	-0.122474186559049	0.908	0.946	0.0849709775312716
GTPBP4	2.54869663146993e-06	0.115798069889242	0.964	0.929	0.0854781876262386
UTP18	2.55552713648326e-06	0.113375349178485	0.987	0.97	0.0857072691033755
TNRC6A	2.61009053872058e-06	0.100526054559186	0.845	0.813	0.0875372164876108
GRK6	2.7764781033381e-06	0.102682060222188	0.862	0.837	0.0931175226297531
ELOVL1	2.79305177998022e-06	-0.10115835327273	0.852	0.914	0.0936733705969766
TTC19	2.82983315592009e-06	0.100165598354153	0.934	0.946	0.0949069443832479
SEC63	2.86423153634571e-06	0.106900635484771	0.951	0.918	0.0960605972659623
TMPO	2.91928210061281e-06	0.190026234664945	0.957	0.96	0.0979068830903526
CCT8	2.99090730718787e-06	0.128840959530786	1	0.998	0.100309049268467
TJP1	3.01439949110392e-06	0.101746849542722	0.885	0.827	0.101096930132643
LMO7	3.06619042138591e-06	0.110997358451215	0.533	0.427	0.10283389435244
FKBP1A	3.07059691165639e-06	0.145022262109434	1	1	0.102981679223132
TUBB2A	3.07293948377069e-06	0.110313876707225	0.822	0.761	0.103060244406701
NSUN2	3.14905962467447e-06	0.118990553237325	0.822	0.806	0.105613161692332
WASL	3.15974582394077e-06	-0.107799231418098	0.921	0.959	0.105971555443325
NAA10	3.18265500646652e-06	-0.146423104228256	0.997	0.998	0.106739883606874
EIF4G1	3.24950234187748e-06	0.124353282154171	0.997	0.99	0.108981809541887
NAMPT	3.30122312028363e-06	0.135057371237718	0.964	0.962	0.110716421008072
S100A13	3.35120276724494e-06	-0.103896127665774	1	0.998	0.112392638407861
CTTN	3.36387583965794e-06	0.11801934021198	1	1	0.112817667910448
NASP	3.48613116195202e-06	0.13518028290401	0.997	0.989	0.116917866909547
MRPL24	3.49077579499967e-06	-0.110143880449553	0.905	0.943	0.117073638612699
MSRB2	3.53935672124377e-06	-0.102250533218475	0.865	0.924	0.118702945717074
NOLC1	3.56333323119213e-06	0.142669338953941	0.99	0.994	0.119507069907722
ZRANB2	3.70860298886664e-06	0.119832082927845	0.987	0.966	0.124379127040609
TMEM141	4.13232334465168e-06	-0.100342809824631	0.868	0.927	0.138589860332928
WDR34	4.24498010696439e-06	0.10028130813169	0.836	0.789	0.142368142827372
CAPRIN1	4.30637295530349e-06	0.115610938718239	0.977	0.978	0.144427136174969
NUCB2	4.42286447077961e-06	0.12077567352247	0.944	0.896	0.148334028621007
FAM120A	4.4340597675524e-06	0.12101801675313	0.934	0.921	0.148709496484172
LAMTOR5	4.46913515993843e-06	-0.119037753677218	0.997	1	0.149885854994015
NDUFS2	4.72336706642635e-06	-0.139305833259278	0.911	0.953	0.158412284673807
CENPX	4.85007858240578e-06	-0.139140965964352	0.984	0.996	0.162661935496725
SFPQ	4.97382330389322e-06	0.181195428512252	1	0.995	0.166812085965971
FNBP1L	5.04448979879638e-06	-0.113702180488457	0.836	0.906	0.169182098872033
RRP1	5.05269983738571e-06	0.113668577173398	0.914	0.937	0.169457447146242
DNAJB14	5.09877408099193e-06	0.106666890910087	0.901	0.88	0.171002685128307
XRCC6	5.14154107098518e-06	0.139262444519641	0.997	0.998	0.172437004438701
RCN2	5.19656550885908e-06	0.149208262743278	0.993	0.989	0.174282414036116
C11orf96	5.3211810330319e-06	-0.161587419253975	0.5	0.609	0.178461769485824
METAP2	5.48949417695782e-06	0.1091834003126	0.993	0.976	0.184106655706811
MTRNR2L3	5.56517182698547e-06	0.107739811578712	0.697	0.61	0.186644732733439
RNF7	5.6566940030107e-06	-0.11192015333476	0.967	0.987	0.189714203472973
RAB27A	5.71851474208343e-06	-0.144354670802216	0.928	0.968	0.191787547419994
RPL12	5.72383111538481e-06	-0.195928534550135	1	1	0.191965847947776
PDE4DIP	5.79980144244218e-06	-0.102868422225358	0.684	0.784	0.194513740776626
SLC35B2	5.85259354479277e-06	0.102705008562341	0.901	0.883	0.19628428230526
PSME2	5.87472775836531e-06	0.102524850402375	0.993	0.985	0.197026619560056
MPV17	6.03094055041697e-06	-0.108032845171171	0.964	0.976	0.202265684179884
ELOB	6.168015985012e-06	-0.107307587517183	0.997	0.999	0.206862920105332
MDH1	6.24934666233872e-06	-0.150271033593361	0.997	0.993	0.209590588361516
FAM91A1	6.31843107586867e-06	0.109089622428898	0.882	0.853	0.211907541422483
SLC1A4	6.37785405309181e-06	0.126039481093948	0.914	0.88	0.213900469232593
EBPL	6.63194251211361e-06	0.108441603540779	0.954	0.929	0.222422087971266
EIF3A	6.63897825238131e-06	0.133271004804913	1	0.995	0.222658052628364
NONO	6.6801906748657e-06	0.131954442456757	1	0.995	0.224040234853646
WDR43	6.68893012472629e-06	0.131770474719577	0.941	0.951	0.22433333852307
ATP5MF	6.95886286164754e-06	-0.109182471655841	1	0.999	0.233386342653935
PAXX	6.97734509055967e-06	-0.107140159436866	0.878	0.932	0.23400619964719
TCEAL9	7.24752275135769e-06	0.135227256607491	0.901	0.863	0.243067418035034
SEC11A	7.26602669265278e-06	0.121167846199728	1	0.999	0.243688003218189
SQLE	7.33724453151679e-06	0.171923377940607	0.98	0.959	0.24607650709801
NAP1L4	7.5469401727347e-06	0.1145051536985	0.984	0.983	0.253109279513176
EIF1AX	7.57228222285954e-06	0.121477985923731	0.99	0.993	0.253959201190263
EDF1	7.74414068536601e-06	-0.111992675088857	0.997	0.997	0.259722990305805
NAA20	7.7970613015362e-06	0.101646786287012	0.99	0.988	0.261497841930921
HOMER3	7.85551415249563e-06	-0.10962969346322	0.934	0.973	0.263458233646398
PRR7	7.86906486703985e-06	0.105553201499801	0.868	0.846	0.263912697510782
NDUFV1	7.87845003631847e-06	-0.132644085908371	0.961	0.969	0.264227457318049
CHD4	7.98658707268873e-06	0.113133666693708	0.997	0.993	0.267854157243835
TFDP1	8.03560835669888e-06	0.117412492500303	0.924	0.913	0.269498233066967
AURKAIP1	8.08617570651696e-06	-0.113262744655025	1	1	0.271194160845166
H1F0	8.43558401061633e-06	-0.163451307640728	0.776	0.837	0.282912616548051
BRI3	8.47235388923509e-06	-0.116462538418538	1	1	0.284145804737166
C1orf122	8.57265803714144e-06	-0.103642728834632	0.98	0.988	0.287509805249649
COMT	8.68435335949397e-06	0.120671044939612	0.987	0.971	0.291255842970709
CAND1	8.70495447761152e-06	0.105369463274939	0.911	0.873	0.291946763270135
EBLN3P	8.83116721133695e-06	0.115777419627653	0.766	0.702	0.296179685933818
PLOD2	8.91947840016427e-06	0.120836552361715	0.707	0.629	0.299141466584709
TUBB4A	9.13266074444383e-06	-0.116328809455534	0.688	0.78	0.306291176047157
MYH9	9.26523916073415e-06	0.12671888077628	0.961	0.961	0.310737590972702
LONP1	9.35821797216796e-06	0.127712809473433	0.947	0.938	0.313855914350569
CD164	9.94109928812382e-06	0.110571342404779	0.947	0.945	0.333404587925097
RYK	1.00381410565409e-05	0.105394175027599	0.964	0.955	0.336659174754269
TBC1D1	1.02201448393493e-05	0.104468333812639	0.711	0.643	0.342763217622095
C11orf24	1.0427090861626e-05	-0.1197681230797	0.961	0.974	0.349703773317213
CDK6	1.04581130136705e-05	0.125168015368901	0.938	0.93	0.350744194252481
FMN1	1.11910221555222e-05	0.138569645886683	0.934	0.936	0.375324501051904
MAP4	1.13427234818119e-05	0.12502479514891	0.974	0.971	0.380412260133009
COX14	1.17242883058244e-05	-0.119701718430226	0.964	0.988	0.39320918120074
LAPTM4A	1.17466233801533e-05	0.158046441361971	0.974	0.96	0.393958254923581
ADGRG1	1.19239633257317e-05	-0.169642258009999	0.987	0.991	0.399905882018389
STAG1	1.23523709879665e-05	0.104243729602791	0.757	0.729	0.414273818194421
FLNA	1.27455818890708e-05	0.123197709830552	0.997	0.982	0.427461325395656
KIAA1191	1.27682232119974e-05	0.100216282278589	0.697	0.665	0.42822067008397
ARHGAP18	1.34703980187659e-05	-0.126083241465936	0.862	0.92	0.451770208753371
PAFAH1B3	1.34927889490111e-05	-0.107925881854305	0.951	0.969	0.452521155771933
RPN1	1.35168287033453e-05	0.139918182177602	0.97	0.952	0.453327401052794
FN1	1.37099608726467e-05	0.614463706941181	0.812	0.753	0.459804667746825
MARCKSL1	1.39432473287806e-05	-0.145079744806085	0.987	0.993	0.467628628912644
PSMD4	1.39459661461282e-05	-0.112948728004497	0.977	0.986	0.467719812608846
MBP	1.39617524934025e-05	0.140681939516577	0.984	0.991	0.468249255123732
MAPRE1	1.41347635399168e-05	0.1021819021917	0.977	0.967	0.474051699601729
FTH1	1.43889837036852e-05	-0.212390133188712	1	1	0.482577735454194
CITED1	1.47928849686795e-05	-0.165788220307654	0.628	0.722	0.496123776079573
ANKH	1.48094139915592e-05	0.105368234536296	0.523	0.449	0.496678126448912
SHMT2	1.66679654191421e-05	0.116529587035501	0.984	0.984	0.559010224227189
MRPL42	1.67170679637053e-05	0.101501581855724	0.957	0.946	0.560657025366748
DCXR	1.67236333010303e-05	-0.117183649941482	0.987	0.993	0.560877213649953
GRINA	1.696992516089e-05	-0.115602969743082	0.997	0.997	0.56913735004593
SORD	1.72134437166998e-05	0.110624116719377	0.947	0.943	0.577304475370677
VDAC1	1.76867921747695e-05	0.12125495823285	0.997	0.997	0.593179635957419
TM9SF2	1.81242475742143e-05	0.108872898301697	0.852	0.825	0.607851015143998
NDUFS7	1.87045943670262e-05	-0.119578987551802	0.984	0.995	0.627314685881324
PDS5B	1.87258732679003e-05	0.105188114441295	0.819	0.792	0.628028337658841
UBC	1.90884283009907e-05	0.2027676404231	0.993	0.987	0.640187708358627
FEN1	1.92026736590841e-05	0.104279848629529	0.862	0.786	0.644019269178362
RBM28	1.92763096861071e-05	0.11406992889443	0.977	0.974	0.646488874252661
NAV1	1.98477150028509e-05	-0.121750382947284	0.882	0.913	0.665652665765614
ITGB1BP1	2.01216941458894e-05	-0.114292797784065	0.99	0.994	0.674841378264837
CTSH	2.03517709039968e-05	-0.137124849734017	0.951	0.975	0.682557692578244
FGFBP2	2.04124544622305e-05	0.304238735159633	0.53	0.445	0.684592897754287
SET	2.08261210690619e-05	0.126377772985479	1	1	0.698466448414197
PAIP1	2.14830054244904e-05	-0.11006803782292	0.974	0.985	0.72049703592656
MKI67	2.18904663450714e-05	0.278915470346175	0.908	0.837	0.734162460281003
DNMT1	2.35261301567681e-05	0.152959832500657	0.99	0.987	0.789019353197688
HSP90AB1	2.40720097439065e-05	0.137118623449756	0.997	1	0.807327062791138
MRPL37	2.4927166642794e-05	-0.115593359177754	0.957	0.983	0.836007314866024
LSM14A	2.5123061533948e-05	0.10792418987037	0.914	0.91	0.84257723772555
CENPU	2.51797897963596e-05	0.147595873234777	0.796	0.748	0.844479790190308
RPS15	2.5698054180162e-05	-0.119028402230621	1	1	0.861861341094272
TBX2	2.57158259415314e-05	0.103622770837751	0.658	0.574	0.86245737042708
MZT2A	2.62713742461125e-05	-0.107862946283777	0.99	0.997	0.881089349466122
LXN	2.64306192431551e-05	-0.104348559998073	0.707	0.8	0.886430108176935
TYMS	2.66862434721706e-05	0.139535087859052	0.885	0.817	0.895003233569658
LLPH	2.69904512111182e-05	0.108794604525696	0.891	0.883	0.905205752718483
SUPT16H	2.72974470747594e-05	0.104877994769749	0.993	0.981	0.915501779993282
SLC23A2	2.78592358120489e-05	0.112717690853915	0.908	0.898	0.934343050664497
APMAP	2.81048200440635e-05	0.115948526482395	0.984	0.957	0.942579454637802
SMCHD1	2.86318796066603e-05	0.101233988004226	0.849	0.801	0.960255978248174
HSPG2	2.92176829336175e-05	0.119805789251803	0.562	0.5	0.979902650227663
GSPT1	3.05472664916962e-05	0.112075335031429	1	0.992	1
FAM114A1	3.0983158258526e-05	0.104013314611701	0.826	0.797	1
KRR1	3.15429396840474e-05	0.115115979109293	0.954	0.952	1
NIPSNAP2	3.36101378365197e-05	-0.103231142069175	0.951	0.962	1
BNIP3L	3.43289513471238e-05	-0.100624760812759	0.793	0.873	1
PRKDC	3.50979565093904e-05	0.15670002786909	1	1	1
MFSD12	3.53069646593e-05	0.165418784230564	1	0.999	1
CD47	3.54329202836222e-05	0.111620140196025	0.961	0.926	1
LAMP2	3.57058586607468e-05	0.110211036017209	0.984	0.933	1
EMC7	3.61382619347501e-05	0.137622380226243	0.977	0.969	1
ZNF704	3.73722183310628e-05	0.120352449901022	0.941	0.937	1
NDUFA6	3.854246201424e-05	-0.117001810343796	0.98	0.992	1
TMEM158	3.88847546249017e-05	0.207903036814419	0.385	0.308	1
FOXM1	3.98180064078715e-05	0.115232613270607	0.924	0.881	1
TRPM1	4.09223213850454e-05	-0.138758216528663	0.622	0.719	1
HSPB1	4.10278672306736e-05	-0.101677567985199	1	0.998	1
HEXB	4.12099133276098e-05	0.107788038519039	0.891	0.891	1
ROCK2	4.16120584477142e-05	0.151053195632783	0.964	0.943	1
LRMDA	4.34834135009368e-05	-0.121660814295855	0.796	0.849	1
NDUFS8	4.45083909630609e-05	-0.125793670007801	0.964	0.985	1
NCAPD2	4.6448279577309e-05	0.143366669686714	0.832	0.784	1
ATRX	4.88520252732854e-05	0.105804963679283	0.984	0.974	1
DDX3X	4.93197244000888e-05	0.111824915177793	0.961	0.967	1
NCS1	4.99687939904477e-05	0.106737131653815	0.855	0.841	1
TYR	5.0692983507431e-05	0.106008085812485	0.947	0.928	1
LAMA4	5.13005292632913e-05	0.120543898867298	0.681	0.64	1
RPS14	5.15398388433193e-05	0.178912312284293	1	1	1
TCOF1	5.15449758722924e-05	0.107909703748443	0.964	0.955	1
WBP2	5.19969009175365e-05	-0.101616813913186	0.944	0.979	1
SDHAF3	5.34317225694664e-05	-0.106527840944071	0.921	0.948	1
ATP5MD	5.44778672366925e-05	0.102273678454603	1	0.999	1
NDUFA5	5.52216089891514e-05	-0.102257820759139	0.987	0.988	1
IQGAP1	5.61926818251306e-05	0.100026840848922	0.97	0.961	1
UCN2	5.67726342469354e-05	-0.237486225674818	0.655	0.712	1
MCM3	5.7256750993584e-05	0.141035426056811	0.921	0.878	1
BSG	5.79202534473675e-05	-0.109521567850821	1	0.999	1
SLK	6.0170054695922e-05	0.100980581384072	0.914	0.892	1
DHX9	6.35967334073596e-05	0.116490100454863	0.98	0.966	1
WDR46	6.49125337479252e-05	-0.100358278898229	0.891	0.919	1
CCT4	6.79074609955299e-05	0.106209553216891	1	0.996	1
GLG1	6.84725103106693e-05	0.108448460773115	0.885	0.874	1
PDCD2	6.87939220347776e-05	-0.100118722733027	0.941	0.961	1
ZNF106	6.9639611566964e-05	0.135404186173082	1	0.995	1
METTL26	7.06148452120937e-05	-0.111057915163213	0.984	0.992	1
CALM1	7.07597197773133e-05	-0.18396993538938	1	0.999	1
CBX6	7.24423128351691e-05	0.104761107371493	0.895	0.887	1
SEC31A	7.6287118631815e-05	0.100601579285888	0.947	0.938	1
ANKRD40	7.62957034661055e-05	0.100653026729359	0.852	0.84	1
FRMD4B	7.7591309165754e-05	-0.1919857436256	0.921	0.96	1
PLP1	8.67025702957703e-05	0.120878292092054	0.984	0.968	1
SGK3	8.84622543070445e-05	-0.102959902135165	0.75	0.821	1
NPM3	9.02508300281958e-05	0.10840653885661	0.964	0.976	1
CHCHD6	9.15367378730543e-05	-0.208198109741053	0.997	0.997	1
DUSP23	9.22098081517505e-05	-0.110275234114552	0.875	0.929	1
UBA2	9.27521964816472e-05	0.103682947675251	0.997	0.989	1
TTC3	9.42309346266275e-05	0.105702767958821	1	0.997	1
PRDX4	9.58078749558683e-05	0.113668405468001	1	0.993	1
TMEM132D-AS1	9.72352449646647e-05	0.219701179164692	0.855	0.874	1
ZNF622	9.88442130069293e-05	0.105000310104041	0.908	0.896	1
MELK	9.95558339673105e-05	0.102204702790565	0.579	0.512	1
PHF19	0.000104304902132038	-0.10975980567743	0.931	0.953	1
GAMT	0.000107007111642355	-0.100015489319199	0.974	0.989	1
LONRF1	0.000107970742205285	-0.114789836163368	0.836	0.9	1
ALG8	0.000110943837824458	0.100632536528198	0.938	0.921	1
DARS	0.000116014829187857	-0.103483989114616	0.957	0.984	1
CCNA2	0.000117017544804282	0.140904973028421	0.576	0.522	1
TMEM258	0.000118009307019782	0.120094765746791	0.997	0.995	1
BUB1B	0.000118046982927207	0.106867891923673	0.589	0.517	1
ST3GAL4	0.000119777662750728	-0.13606226963733	0.987	0.985	1
PRKD3	0.000124824278595121	-0.148875194400738	0.888	0.913	1
CD63	0.000126530704562853	0.1800814736335	1	1	1
IL1RAP	0.000133854053281845	0.123772431029844	0.905	0.866	1
RPS19BP1	0.000142640469251456	-0.128876055367769	0.987	0.998	1
MYO10	0.000144573567459766	0.105853673184944	0.997	1	1
SSR3	0.000146100457801333	-0.117213945613335	1	0.998	1
HERC5	0.00014935618538274	0.127087520595566	0.799	0.753	1
GTF3C6	0.000150786769850835	-0.104074407860249	0.987	0.992	1
PEPD	0.000159172362490311	-0.104815988645345	0.928	0.958	1
PGP	0.000164009015254681	-0.101857316206494	1	0.994	1
STAT1	0.000173243655517634	-0.11500095194674	0.895	0.931	1
EZR	0.000177255722348524	-0.118074332985531	0.941	0.953	1
EGR3	0.000185641165474161	0.104651664388869	0.411	0.336	1
NCAPG	0.000186862085892269	0.163234940804366	0.671	0.608	1
HSBP1L1	0.000188301681326181	-0.107025836037973	0.865	0.899	1
PMEL	0.000189386366942522	-0.255872871879872	0.993	0.999	1
ACTG1	0.000192485359043332	-0.156011424201169	1	1	1
SEPT7	0.000192541126490524	0.120766450363386	1	0.999	1
ARPC2	0.000199344845217937	-0.107484608305238	1	0.999	1
CCT7	0.000201041695521428	0.107214570949098	0.993	0.994	1
SH3BP5	0.000201248352963532	-0.110385749717469	0.684	0.762	1
RPS13	0.00020856776535684	-0.118224283228217	1	1	1
KNL1	0.000211331854239535	0.108355721265392	0.592	0.516	1
ERC1	0.000216359985394792	0.101664734892119	0.908	0.855	1
CEP55	0.000217882370219027	0.124297103938456	0.76	0.716	1
COL6A1	0.000219193667184151	0.305307698627207	0.668	0.632	1
ALCAM	0.000234325732805263	0.117140487010289	0.382	0.307	1
TMEM106C	0.000238895756002494	0.110769123912647	0.987	0.983	1
LARS	0.000246477891891491	0.126373978229284	0.987	0.987	1
TPR	0.000259894912725218	-0.10359794888231	0.997	0.996	1
ACTB	0.000268832155056729	-0.103854382889906	1	1	1
RPL7	0.000272878783493423	0.121254484735185	1	1	1
HAGHL	0.000276714495039279	-0.10589592950395	0.921	0.946	1
RPS27L	0.000282392414038533	-0.110622467009536	0.993	0.993	1
NSA2	0.000282406798440631	0.103227941939567	0.984	0.981	1
RPLP2	0.000305098654820038	-0.111260918891878	1	1	1
SEPHS2	0.000314361131916745	0.101130209324026	0.928	0.905	1
HELLS	0.000319163938983869	0.134107169578443	0.947	0.909	1
TMA7	0.000322950775614407	0.115796084839967	1	0.999	1
SAP18	0.000340981726006274	-0.117237780946669	0.997	0.999	1
ADRM1	0.000350245335236992	-0.102724531617788	0.987	0.989	1
SDCBP	0.000360051416112095	-0.162831168876939	1	0.999	1
CALCOCO2	0.000362451928758021	0.101733286970478	0.951	0.946	1
PTTG1	0.000362760596166398	0.119365583330678	0.984	0.985	1
ESF1	0.000370144517730214	0.106294915146918	1	0.996	1
S100A4	0.000390063529930983	0.357391879532731	0.434	0.361	1
TOP1	0.000391490881925183	0.110201243940137	1	0.998	1
BAAT	0.000410678123564418	-0.104321889906749	0.701	0.806	1
SNX10	0.000446564462759132	-0.108136556983975	0.783	0.847	1
AL035541.1	0.000453615752361343	-0.142566982362692	0.908	0.949	1
ATAD2	0.000464019716797342	0.177898535036508	0.905	0.869	1
LAMB1	0.000468496825378775	0.111860207753114	0.878	0.841	1
SOD3	0.000497500145739597	0.149088947733512	0.51	0.459	1
GAPDHS	0.000513415474378136	-0.122583045691329	0.796	0.834	1
SPRY1	0.000530850526514604	0.176360501482067	0.638	0.541	1
SDHB	0.000537300596428357	-0.105285863691325	0.98	0.98	1
SLC27A3	0.000576021010292654	-0.166245858234693	0.793	0.821	1
SERBP1	0.0005832221488447	0.115480245585173	1	1	1
SGCE	0.000604558612873538	0.147193588762561	0.839	0.814	1
MSH6	0.000615914430271446	0.108458905975501	0.898	0.894	1
ILF2	0.000616147145885431	-0.110247952152377	0.997	0.992	1
DEK	0.000635632197628416	0.101981361488405	0.99	0.991	1
BRCA2	0.000674622439890156	0.122446453221381	0.793	0.774	1
CCNB2	0.000686074313224781	0.110563505258946	0.76	0.721	1
DNAJC9	0.000699484295166476	0.103838927684554	0.921	0.912	1
ATP6AP2	0.000706539527579373	0.118341169903141	0.951	0.93	1
RPL19	0.000717545132832382	-0.103560684148823	1	1	1
ANKRD11	0.000736011149218102	0.108898137257987	1	0.996	1
SIRPA	0.000785627257194458	-0.10580280002883	0.954	0.972	1
MFGE8	0.000798953085394207	0.173956143414066	0.908	0.896	1
FAM162A	0.000992258510508881	-0.125098084018629	0.98	0.99	1
RPSA	0.0010614835085897	-0.153531755474509	1	1	1
NDRG1	0.00109475686497697	0.141089353881201	0.266	0.207	1
TMBIM4	0.00113376782392576	0.100115730297691	0.901	0.855	1
ENAH	0.00116038715143436	0.102785379089201	0.99	0.988	1
TENT5A	0.00123006310306991	0.103673627031537	0.628	0.59	1
PDZRN3	0.001279586270106	0.117443397004122	0.891	0.861	1
BTG1	0.00133167597241362	-0.187810673765806	0.993	0.986	1
RBM39	0.00136452922435886	0.100206957725727	0.997	0.998	1
AEBP1	0.00137655041183457	0.183447853874093	0.99	0.987	1
CREB3L2	0.00140666516506497	0.110743977511808	0.868	0.865	1
LOXL3	0.00150608297563538	0.196574506841015	0.461	0.407	1
KIF20B	0.00155543232271851	0.156356717297505	0.898	0.876	1
DUSP10	0.0017981988370594	-0.101531958863782	0.688	0.739	1
RPS19	0.00186715262407408	-0.111986383851048	1	1	1
SEC62	0.00193006219780802	0.107635899750839	0.99	0.982	1
HPGD	0.00206600095643792	-0.170685467048252	0.694	0.747	1
TUBB	0.00207732680440244	0.137845184757245	1	0.999	1
CSPG4	0.00215289552155979	0.102676435315308	0.898	0.855	1
KPNA2	0.00236195821594387	0.131728489819683	0.967	0.957	1
CYSTM1	0.00237014692084819	-0.113877008922848	0.905	0.969	1
KIF11	0.00255899019796755	0.133596605377582	0.638	0.623	1
ZC3HAV1	0.00268961974535058	0.116078796702495	0.816	0.802	1
ITM2B	0.00287170280885073	0.146255295494926	0.947	0.944	1
SH3BGRL3	0.00322101233085737	-0.103954308069421	0.993	0.999	1
S100A6	0.00322659225010873	0.412069627166614	1	1	1
GUSB	0.00323748835023513	0.10801070656284	0.885	0.88	1
IDH1	0.00338751185630801	-0.121707111605909	0.901	0.927	1
HIST1H1B	0.00354293726096928	0.229508049187159	0.747	0.711	1
DCBLD2	0.00354813258406439	-0.195262189295337	0.938	0.921	1
CENPF	0.00368213212262265	0.240928947129441	0.977	0.961	1
ATOX1	0.00374655181988659	-0.119643219530412	1	1	1
PYCARD	0.00389593385765561	-0.105901292309051	0.967	0.982	1
TFAP2A	0.00397448408625834	0.104945858724108	0.908	0.911	1
CARHSP1	0.0041103719365898	0.109224184963014	0.928	0.921	1
CIT	0.00419258122310053	0.115361143651553	0.918	0.889	1
PLIN2	0.0046275465309556	-0.116938872804249	0.947	0.943	1
HIST1H1D	0.00546307894412914	0.16807790119978	0.901	0.884	1
PIR	0.00561438196514186	-0.115383221300892	0.97	0.988	1
AKR1A1	0.00567003448600814	-0.110263846432174	0.98	0.992	1
RPL18	0.00591816242808628	-0.118506071739245	1	1	1
ITM2C	0.00616458511921127	0.150121241990112	0.99	0.993	1
CDK1	0.00629436250925945	0.218595627711112	0.648	0.611	1
MMP1	0.00633274846791779	0.158799564982159	0.289	0.234	1
RPL29	0.0069014868006208	-0.137470348607556	1	1	1
RTN4	0.00731477483859732	0.113007833506932	0.997	0.997	1
DCT	0.00852510631222329	-0.198231924709951	0.931	0.972	1
ZEB2	0.0087954936266869	0.120041558738762	0.944	0.95	1
ITGA10	0.00932901788924631	0.123420981309064	0.421	0.37	1
MALAT1	0.0110835764382858	0.141497917730069	1	0.998	1
HMGN2	0.0133507742873113	0.103140377177578	0.98	0.983	1
GNG11	0.0231569201832732	0.112810130439266	0.947	0.935	1
CENPE	0.0239486337580304	0.202968417520738	0.668	0.632	1
TRIM63	0.0330326353316091	-0.103767002753005	0.743	0.806	1
HMMR	0.0334941338155443	0.147017212101172	0.717	0.667	1
CALD1	0.0342221169968328	0.239206456651994	1	1	1
CTHRC1	0.0371158034987459	0.138349428521535	0.964	0.973	1
TOP2A	0.0422367705465494	0.152609258268206	0.737	0.679	1
RRM2	0.0424121525614754	0.122176779061191	0.763	0.723	1
MARCKS	0.043362509070695	0.127138218421848	0.944	0.938	1
CTSB	0.0446254131339195	0.111141203952005	0.98	0.988	1
TSC22D1	0.0492179879311068	-0.101846969353836	0.98	0.984	1
FABP7	0.0549105809302596	-0.103628957741414	0.855	0.88	1
NUSAP1	0.0615197225848898	0.108506202456164	0.783	0.764	1
RPL18A	0.0678253198101006	-0.108033932544138	1	1	1
RPL10	0.0731805910969754	-0.105975418236874	1	1	1
PEG10	0.0854031822638034	0.131099480144483	0.961	0.945	1
ASNS	0.166489679323068	0.122561460049244	0.602	0.589	1
TIMP1	0.170802171533119	0.149587110981383	0.997	0.99	1
ASPM	0.232188796046218	0.186615906259079	0.786	0.771	1
DDIT4	0.286730742627479	0.170418782888319	0.852	0.859	1
PON2	0.424032657343582	0.105887370020516	0.987	0.971	1
PCOLCE	0.465653236640508	0.240911757495985	0.411	0.42	1
UBE2S	0.473087336777654	-0.124285868194073	0.997	0.996	1
SAT1	0.536209886544043	-0.241071729159557	1	0.997	1
CTGF	0.67248922242286	0.109485297609093	0.296	0.295	1
CAMK2N1	0.695815044963069	0.101712707134071	0.464	0.473	1
S100B	0.916206087906092	0.205404381840293	1	0.999	1
