# Supplementary material for: Disrupting cellular memory to overcome drug resistance
Source: Nat Commun. 2023 Nov 6;14:7130. doi: 10.1038/s41467-023-41811-8 (PMC10628298; doi:10.1038/s41467-023-41811-8)
Supplement: Supplementary file 6 — Supplementary Data 2 [file 41467_2023_41811_MOESM6_ESM.csv]

	p_val	avg_log2FC	pct.1	pct.2	p_val_adj
ERRFI1	0	1.31179658468425	0.92	0.209	0
PIK3CD-AS2	0	-0.312019703919717	0.55	0.836	0
SRM	0	-0.792641970816508	0.988	0.999	0
RCC2	0	-0.560559101252851	0.621	0.922	0
CAMK2N1	0	2.67623442401557	0.988	0.487	0
CDA	0	0.610752263442262	0.626	0.022	0
PINK1	0	0.362381803729335	0.846	0.542	0
RPL11	0	-0.595207271099607	1	1	0
TRIM63	0	-0.612156384342904	0.214	0.793	0
ZNF593	0	-0.422432426192072	0.962	0.987	0
SH3BGRL3	0	1.39670304611431	1	0.998	0
IFI6	0	1.21979942451517	0.943	0.914	0
EPB41	0	-0.386454537942468	0.693	0.914	0
SDC3	0	-0.33178961955499	0.55	0.828	0
ZCCHC17	0	-0.448007160743117	0.923	0.977	0
SERINC2	0	0.462131366298573	0.669	0.373	0
SPOCD1	0	0.446747090519719	0.747	0.075	0
FAM167B	0	-0.377176882923078	0.548	0.842	0
MARCKSL1	0	-0.704366264579438	0.941	0.989	0
PHC2	0	0.533499473218683	0.973	0.905	0
EVA1B	0	0.461816917542747	0.963	0.871	0
MRPS15	0	-0.399157973482105	0.989	0.996	0
CTPS1	0	-0.382416884398501	0.698	0.919	0
YBX1	0	-0.827181279987811	1	1	0
PRDX1	0	-1.97187436926202	1	1	0
AKR1A1	0	-1.47018952418274	0.963	0.988	0
PIK3R3	0	-1.03905976771153	0.428	0.961	0
UQCRH	0	-0.354348464024635	1	1	0
CDKN2C	0	0.336612521955521	0.763	0.451	0
MRPL37	0	-0.434445302959112	0.934	0.98	0
JUN	0	0.834083872302609	0.794	0.096	0
PGM1	0	-0.452311194804683	0.883	0.981	0
JAK1	0	0.352442981977661	0.981	0.94	0
SERBP1	0	-0.849753865135865	0.998	0.999	0
GADD45A	0	0.421523948665455	0.867	0.568	0
LHX8	0	0.35368163458518	0.708	0.249	0
AK5	0	0.373718474442621	0.725	0.206	0
IFI44	0	0.300319470719465	0.716	0.374	0
CTBS	0	0.340097174072423	0.917	0.758	0
ODF2L	0	0.37691374950761	0.951	0.82	0
GBP2	0	0.415028362941473	0.683	0.093	0
RPL5	0	-0.640722123742707	1	1	0
CSF1	0	0.587224677447721	0.77	0.076	0
RHOC	0	0.450367572061208	0.995	0.99	0
SLC16A1	0	-0.411698533358653	0.662	0.902	0
OLFML3	0	0.634984132585093	0.729	0.038	0
ATP1A1	0	-1.08920144665014	0.966	0.998	0
IGSF3	0	-0.495375605493414	0.298	0.848	0
TTF2	0	-0.378307483651269	0.655	0.912	0
ITGA10	0	0.494301310543169	0.731	0.376	0
AC245297.3	0	0.282133913057468	0.835	0.58	0
PSMB4	0	-0.472884888745101	0.971	0.993	0
S100A10	0	0.79470592011939	1	1	0
S100A11	0	0.995624239802114	1	0.998	0
S100A6	0	2.84270582033399	1	1	0
S100A4	0	1.10849494161901	0.896	0.39	0
S100A3	0	0.31537419573954	0.667	0.13	0
S100A2	0	0.343949785850995	0.678	0.275	0
S100A16	0	0.781402060888287	0.931	0.666	0
S100A13	0	2.04926772943321	1	0.997	0
S100A1	0	-0.870003210231624	0.878	0.976	0
SLC27A3	0	-0.607342989197405	0.414	0.778	0
RAB13	0	0.682280170381855	1	0.997	0
CCT3	0	-0.485673137725231	0.998	0.999	0
BCAN	0	-0.474393464285923	0.092	0.757	0
IFI16	0	-0.692838590967787	0.99	0.999	0
TAGLN2	0	1.15505983287661	0.998	0.984	0
IGSF8	0	-0.646144680082008	0.629	0.926	0
OLFML2B	0	0.360528674001761	0.647	0.019	0
DDR2	0	0.385469212810246	0.963	0.852	0
UCK2	0	-0.32680653620371	0.663	0.883	0
MPC2	0	1.01379404491346	0.998	0.989	0
DCAF6	0	0.372255655102425	0.92	0.772	0
ATP1B1	0	0.253053450161324	0.508	0.133	0
PRRX1	0	0.921353915496248	0.98	0.741	0
C1orf21	0	-0.342998212104791	0.77	0.93	0
IVNS1ABP	0	-0.588221182508472	0.771	0.957	0
HMCN1	0	-0.365871442505354	0.207	0.764	0
RGS2	0	1.07275578124353	0.83	0.166	0
IGFN1	0	1.3277367954186	0.781	0.037	0
SNRPE	0	-0.49776292063698	0.992	0.999	0
DSTYK	0	-0.890875301962491	0.708	0.976	0
IL24	0	0.408989230390595	0.25	0.016	0
FCMR	0	0.420074059174692	0.854	0.649	0
LAMB3	0	0.379225890802956	0.699	0.142	0
G0S2	0	1.55919727049204	0.479	0.032	0
PTPN14	0	0.59794856818358	0.93	0.676	0
CAPN2	0	0.649463875571225	0.971	0.946	0
CNIH3	0	0.586520876407466	0.888	0.321	0
PARP1	0	-0.875064101308022	0.979	0.998	0
IRF2BP2	0	0.440171530131315	0.963	0.864	0
SDCCAG8	0	0.519581786953917	0.932	0.736	0
RPS7	0	-0.48552689416855	1	1	0
HPCAL1	0	2.3462766157576	1	0.953	0
ODC1	0	-0.508891310056024	0.621	0.93	0
LAPTM4A	0	0.960825760343623	0.991	0.956	0
ATRAID	0	0.390946728911746	0.998	0.993	0
FOSL2	0	0.275229785951258	0.699	0.257	0
YPEL5	0	0.373205358652536	0.827	0.433	0
LTBP1	0	0.733738560489844	0.813	0.045	0
CRIM1	0	0.350576921827701	0.63	0.067	0
FEZ2	0	0.331906449728804	0.939	0.812	0
PRKD3	0	-0.421297690321795	0.737	0.901	0
QPCT	0	-1.01138109918708	0.82	0.972	0
CDC42EP3	0	1.16153730346661	0.968	0.778	0
EPAS1	0	0.339588425931606	0.718	0.246	0
RHOQ	0	-0.636447789689757	0.93	0.985	0
SOCS5	0	0.578134723692855	0.885	0.456	0
CALM2	0	0.802307377375569	0.999	0.996	0
RTN4	0	0.924458566452386	1	0.997	0
CFAP36	0	0.375731614687466	0.976	0.921	0
FAM161A	0	-0.327942164104055	0.627	0.861	0
ANTXR1	0	0.364580417038249	0.85	0.567	0
FAM136A	0	-0.414051608673641	0.869	0.962	0
CCT7	0	-0.563903498914445	0.972	0.991	0
MTHFD2	0	-0.431853249131284	0.804	0.961	0
WDR54	0	0.408251721861416	0.946	0.835	0
SUCLG1	0	-0.441574893381151	0.962	0.988	0
TMSB10	0	1.68565448382131	1	1	0
TGOLN2	0	0.421809354897923	0.99	0.961	0
RPIA	0	-0.279732074204586	0.491	0.792	0
TMEM131	0	0.403342640863203	0.918	0.763	0
RPL31	0	-0.668451847535434	0.996	0.999	0
MAP4K4	0	2.05894921337861	0.998	0.98	0
LINC01918	0	-0.669733580584505	0.072	0.741	0
FHL2	0	0.597785019837268	0.941	0.842	0
NCK2	0	-0.414319538617818	0.613	0.902	0
TMEM87B	0	0.493310366526092	0.877	0.464	0
SLC20A1	0	1.84267147022538	0.997	0.919	0
IL1B	0	0.798695951138105	0.345	0.008	0
STEAP3	0	0.492824784352982	0.805	0.212	0
BIN1	0	0.491208987908008	0.823	0.184	0
IMP4	0	-0.580118450429534	0.945	0.99	0
MGAT5	0	-0.280565213248437	0.568	0.843	0
LYPD6B	0	0.28758510635412	0.408	0.004	0
LYPD6	0	0.878613874664035	0.838	0.354	0
RND3	0	0.85136371674136	0.969	0.815	0
FMNL2	0	0.404873825887523	0.939	0.826	0
CYTIP	0	0.310142290468165	0.416	0.004	0
TANK	0	0.524116070525221	0.943	0.712	0
FAP	0	0.377432490535094	0.67	0.011	0
COBLL1	0	-0.29725752724618	0.197	0.678	0
MAP3K20	0	0.418688396665618	0.944	0.846	0
ATP5MC3	0	-0.539270614825461	0.999	1	0
LINC01116	0	0.402095502760245	0.931	0.819	0
UBE2E3	0	0.450361750169609	0.975	0.93	0
TFPI	0	0.319834328795061	0.648	0.12	0
C2orf88	0	-0.358288415264979	0.05	0.681	0
HIBCH	0	-0.549032137809406	0.71	0.918	0
STK17B	0	0.815789080347348	0.963	0.731	0
HSPD1	0	-0.750433532456257	0.999	1	0
CFLAR	0	0.641115103783449	0.906	0.446	0
FZD7	0	0.328865172788201	0.723	0.353	0
NRP2	0	0.56232773318067	0.962	0.885	0
ZDBF2	0	0.316006537869024	0.793	0.507	0
FN1	0	4.29856337303469	1	0.759	0
TNS1	0	-0.414550838664154	0.353	0.82	0
SCG2	0	1.39453651886537	0.803	0.15	0
WDFY1	0	-0.516528256608561	0.754	0.947	0
IRS1	0	0.539993948291178	0.798	0.177	0
PID1	0	0.261987235788723	0.612	0.16	0
SP100	0	0.517956479102727	0.957	0.866	0
ITM2C	0	0.880262533145147	1	0.99	0
NCL	0	-0.736828364616334	0.999	1	0
ARL4C	0	2.2296707246749	0.992	0.317	0
MLPH	0	0.62073003526789	0.98	0.885	0
RAMP1	0	-0.796318231207661	0.516	0.916	0
HES6	0	-1.00500291460032	0.427	0.95	0
SNED1	0	0.303407877895118	0.438	0.007	0
HDLBP	0	0.46462449379888	0.999	0.999	0
FARP2	0	-0.361097375094147	0.492	0.818	0
CHL1	0	-0.282764461868865	0.037	0.588	0
HRH1	0	0.255291727957135	0.627	0.112	0
MRPS25	0	-0.500565474472058	0.855	0.964	0
SH3BP5	0	-0.336608804819024	0.354	0.742	0
RPL15	0	-0.397239340021613	1	1	0
TGFBR2	0	0.295477128546993	0.722	0.204	0
RPSA	0	-0.472657245690298	0.999	1	0
TMEM158	0	3.91830251554707	0.997	0.31	0
SMARCC1	0	-0.375848359823722	0.908	0.977	0
UCN2	0	-0.678169596094036	0.324	0.703	0
RPL29	0	-0.582726423163565	1	1	0
WNT5A	0	0.571453229042358	0.667	0.023	0
THOC7	0	-0.515678382062924	0.999	1	0
PRICKLE2	0	0.258710209890759	0.723	0.378	0
MAGI1	0	0.648912681036722	0.966	0.823	0
TMF1	0	0.514420506039062	0.999	0.995	0
ARL6IP5	0	0.909243758020587	1	0.998	0
FRMD4B	0	-1.50261328676272	0.601	0.957	0
MITF	0	-1.47138698949666	0.785	0.995	0
FOXP1	0	0.537260664717074	0.991	0.902	0
CHMP2B	0	-0.393702755145774	0.912	0.972	0
ST3GAL6	0	-0.534893501390295	0.594	0.919	0
DCBLD2	0	0.974893622161822	0.976	0.902	0
RPL24	0	-0.545982450265136	1	1	0
NFKBIZ	0	-0.495488733242036	0.54	0.875	0
IFT57	0	0.333873003871385	0.956	0.854	0
MYH15	0	0.67492176150815	0.736	0.015	0
PHLDB2	0	0.620158585896076	0.872	0.253	0
LSAMP	0	-0.277098935717593	0.237	0.692	0
IGSF11	0	-0.270987633282438	0.04	0.618	0
PARP14	0	0.412381612246215	0.917	0.753	0
MYLK	0	0.284717697338302	0.668	0.196	0
ITGB5	0	0.487331414296795	0.914	0.558	0
HEG1	0	0.520090778901776	0.855	0.497	0
SLC12A8	0	0.633441882663233	0.774	0.039	0
CHCHD6	0	-1.63678870894874	0.938	0.996	0
ABTB1	0	0.330435978695252	0.757	0.262	0
MRPL3	0	-0.467033670987121	0.976	0.996	0
BFSP2	0	-0.26515950544887	0.034	0.487	0
ANAPC13	0	0.32202701132005	0.945	0.835	0
PLOD2	0	0.485172611731459	0.843	0.628	0
TIPARP	0	0.491141508224689	0.87	0.515	0
LXN	0	-0.29247428883173	0.472	0.777	0
SKIL	0	0.280385440744248	0.682	0.208	0
PARL	0	-0.418972129985748	0.828	0.957	0
ETV5	0	-0.814812997398271	0.933	0.993	0
EIF4A2	0	0.555248053325968	0.996	0.989	0
LPP	0	0.354399157107832	0.875	0.59	0
IL1RAP	0	-0.449901078853237	0.517	0.861	0
CCDC50	0	-0.467886714655646	0.964	0.988	0
OPA1	0	-0.335056185349081	0.764	0.904	0
CEP19	0	0.320336760224692	0.764	0.258	0
DLG1	0	0.355473209181684	0.877	0.633	0
MXD4	0	0.374233174521159	0.854	0.535	0
RGS12	0	-0.393979320179663	0.344	0.775	0
LRPAP1	0	-0.71275698035664	0.98	0.995	0
AL590235.2	0	-0.268971003182621	0.05	0.61	0
LYAR	0	-0.465232609867915	0.856	0.959	0
QDPR	0	-0.559844822230312	0.84	0.971	0
SOD3	0	0.480302126927336	0.817	0.469	0
RBPJ	0	0.818515602180281	0.966	0.877	0
FAM114A1	0	0.516725541607953	0.96	0.825	0
SMIM14	0	0.394719835987857	0.799	0.278	0
CHIC2	0	0.251023909326557	0.732	0.348	0
PDGFRA	0	0.500221706120982	0.67	0.039	0
IGFBP7	0	3.78888601716872	0.995	0.285	0
UGT2B7	0	0.744600664125897	0.934	0.517	0
RUFY3	0	-0.323496650544464	0.462	0.798	0
EREG	0	0.82394591821004	0.46	0.017	0
ANTXR2	0	0.36565192476399	0.685	0.09	0
PTPN13	0	0.698234163567505	0.919	0.537	0
SPP1	0	2.54380630685575	0.949	0.182	0
PKD2	0	0.319101694078276	0.791	0.399	0
SNCA	0	-0.511735183237716	0.837	0.97	0
TSPAN5	0	0.434358485235405	0.808	0.27	0
H2AFZ	0	-1.46360507896572	1	1	0
LEF1	0	-0.504700794410253	0.587	0.889	0
ZNF330	0	-0.367925658424499	0.716	0.916	0
INPP4B	0	-0.470010317054273	0.715	0.938	0
RPS3A	0	-0.486810448376037	1	1	0
TRIM2	0	-0.75327792185255	0.425	0.929	0
TDO2	0	0.258812624387124	0.455	0.101	0
FNIP2	0	-0.438390504102621	0.496	0.861	0
HPGD	0	-0.565533497692458	0.076	0.758	0
VEGFC	0	0.745272257566158	0.84	0.093	0
SLC25A4	0	-0.757774271012737	0.766	0.977	0
AHRR	0	0.344714066765824	0.819	0.303	0
ADCY2	0	-0.298888874324408	0.096	0.647	0
CCT5	0	-0.717441689148925	0.985	0.998	0
DAP	0	0.418537918594928	0.953	0.862	0
ANKH	0	0.490518246059999	0.864	0.451	0
MYO10	0	-0.633032517812579	0.997	0.999	0
BASP1	0	1.60229488451094	0.979	0.151	0
SLC45A2	0	-0.596184103527801	0.475	0.884	0
OSMR	0	0.401375093374024	0.837	0.354	0
ITGA1	0	0.253452075496261	0.54	0.082	0
ITGA2	0	0.896671492583073	0.715	0.216	0
GPX8	0	0.282370707835042	0.838	0.601	0
IL6ST	0	1.06455043444391	0.95	0.555	0
MAP1B	0	0.526897681601139	0.646	0.058	0
FOXD1	0	0.273845223752679	0.703	0.317	0
F2R	0	0.883388818435658	0.898	0.153	0
TBCA	0	-0.394864033220221	0.994	0.998	0
ZFYVE16	0	-0.439736334967403	0.772	0.91	0
RASA1	0	0.31320852556266	0.763	0.386	0
POLR3G	0	-0.51429655415686	0.737	0.935	0
NR2F1	0	0.386742832952467	0.633	0.066	0
GLRX	0	0.555797072166135	0.932	0.769	0
CAST	0	0.519571270152789	0.997	0.986	0
PAM	0	0.360135200450314	0.805	0.404	0
CAMK4	0	-0.337160014780311	0.542	0.825	0
SEMA6A	0	-0.571575975284202	0.26	0.859	0
HINT1	0	-0.566799952066451	0.999	0.999	0
P4HA2	0	0.322246804586374	0.834	0.549	0
IRF1	0	0.480958612366876	0.778	0.262	0
SPOCK1	0	0.907844549162507	0.726	0.019	0
CYSTM1	0	-0.511948400826616	0.779	0.964	0
GNPDA1	0	-0.315270387329254	0.756	0.91	0
FGF1	0	0.387399322597625	0.694	0.096	0
NR3C1	0	0.363334154747855	0.907	0.702	0
STK32A	0	-0.397176624013136	0.064	0.722	0
RPS14	0	-0.529401992617228	1	1	0
SMIM3	0	0.31378685381463	0.685	0.174	0
SPARC	0	-0.579719706787046	0.941	0.99	0
ATOX1	0	-1.96384672156024	0.998	1	0
G3BP1	0	-0.80330315387674	0.924	0.989	0
PRELID1	0	-0.47578915619122	0.998	0.999	0
NHP2	0	-0.515670504198304	0.971	0.993	0
HNRNPAB	0	-0.694066930834147	0.966	0.994	0
RNF130	0	-0.300192569957215	0.726	0.892	0
TFAP2A	0	-0.504791451112477	0.715	0.902	0
PHACTR1	0	-0.681903052539988	0.35	0.899	0
TBC1D7	0	-0.590994481872982	0.514	0.911	0
DTNBP1	0	-0.28164561056051	0.663	0.858	0
ID4	0	-0.254504276409688	0.103	0.547	0
HLA-A	0	1.39003630717932	0.997	0.972	0
PPP1R18	0	0.443594294508057	0.949	0.818	0
IER3	0	2.09243879971642	0.999	0.955	0
HLA-C	0	0.965509756023919	0.995	0.985	0
HLA-B	0	1.20456412037235	0.972	0.66	0
HMGA1	0	1.28340996500107	0.995	0.988	0
SMIM29	0	0.516947590458248	0.941	0.757	0
CDKN1A	0	0.370761683579327	0.668	0.056	0
DNPH1	0	-0.359637002094079	0.744	0.911	0
YIPF3	0	0.343823186351805	0.951	0.831	0
VEGFA	0	1.64197843099717	0.963	0.368	0
PTP4A1	0	-0.37254739208871	0.7	0.898	0
ME1	0	1.74170924204918	0.981	0.603	0
PRSS35	0	1.24509501135168	0.789	0.056	0
NT5E	0	1.2131009049105	0.971	0.596	0
RRAGD	0	-0.520852094744843	0.387	0.893	0
SCML4	0	-0.351992818863105	0.044	0.616	0
LAMA4	0	-0.269568022679888	0.171	0.67	0
FABP7	0	-0.774906025244765	0.355	0.89	0
HDDC2	0	-0.446766317623653	0.951	0.988	0
ENPP1	0	1.25617589321994	0.852	0.57	0
STX7	0	-0.32592025001134	0.687	0.889	0
SGK1	0	-0.965976430209428	0.743	0.977	0
NHSL1	0	-0.260116873449073	0.293	0.693	0
CITED2	0	0.436837930624661	0.724	0.284	0
RAB32	0	-0.735938693831585	0.894	0.985	0
AKAP12	0	-0.930391701473612	0.549	0.97	0
RGS17	0	0.296551612633757	0.727	0.366	0
SNX9	0	0.654464485306171	0.988	0.943	0
SYNJ2	0	0.539608956833017	0.859	0.409	0
PDGFA	0	0.541854591272691	0.853	0.266	0
PRKAR1B	0	-0.476204915213994	0.813	0.94	0
TTYH3	0	-0.525710214633351	0.628	0.89	0
RADIL	0	-0.30753690573114	0.08	0.656	0
ACTB	0	0.528991622562863	1	1	0
FSCN1	0	0.34997475133359	0.641	0.024	0
CYTH3	0	-0.27149006902988	0.425	0.769	0
ARL4A	0	0.448062000923259	0.913	0.741	0
ETV1	0	0.877632533689212	0.966	0.575	0
BZW2	0	-0.595239248185595	0.857	0.975	0
AHR	0	0.259802127353557	0.68	0.354	0
FAM126A	0	0.673869768547561	0.915	0.676	0
IGF2BP3	0	0.52313588459273	0.916	0.819	0
CYCS	0	-0.628984965964172	0.993	0.999	0
SNX10	0	-0.548551832923041	0.221	0.83	0
GGCT	0	-0.740136491230687	0.744	0.972	0
STK17A	0	0.476753816102292	0.951	0.823	0
TBRG4	0	-0.453641996907915	0.872	0.965	0
EGFR	0	0.515664652139782	0.782	0.145	0
CHCHD2	0	-0.546653312381579	0.999	1	0
STX1A	0	0.550688064883972	0.828	0.147	0
CLIP2	0	0.306294002864882	0.777	0.319	0
RHBDD2	0	0.325125489875011	0.84	0.539	0
STEAP1	0	0.494048880050135	0.697	0.342	0
CDK6	0	-0.528121390058675	0.591	0.927	0
SAMD9L	0	0.362894351755398	0.69	0.261	0
TFPI2	0	1.86191511490462	0.878	0.328	0
GNG11	0	2.09697522802254	0.999	0.935	0
BET1	0	0.340065841291227	0.92	0.764	0
SGCE	0	0.385424463631985	0.944	0.805	0
SLC25A13	0	-0.814189494923299	0.785	0.983	0
BAIAP2L1	0	-0.50403074283134	0.727	0.951	0
TSC22D4	0	0.601504712174929	0.958	0.852	0
PCOLCE	0	1.83476989243361	0.942	0.441	0
TRIM56	0	0.53961618831995	0.972	0.877	0
SERPINE1	0	0.590637302753445	0.57	0.04	0
AP1S1	0	0.602895925189499	1	0.996	0
VGF	0	0.881243630015587	0.99	0.864	0
ARMC10	0	-0.342949176956742	0.933	0.979	0
KMT2E	0	0.778852333526851	0.998	0.969	0
CCDC71L	0	0.493425453605851	0.882	0.543	0
LAMB1	0	0.589298714384126	0.968	0.839	0
PNPLA8	0	0.313660074177915	0.924	0.777	0
IMMP2L	0	-0.298102337246651	0.355	0.746	0
CAV2	0	0.557098273339286	0.916	0.579	0
CAV1	0	2.74177106931384	0.998	0.91	0
CAPZA2	0	0.336228690249656	0.991	0.977	0
TSPAN33	0	-0.289444811528126	0.306	0.742	0
CPA4	0	0.302656619033979	0.311	0.006	0
AC016831.7	0	0.539242145313187	0.84	0.347	0
LINC00513	0	0.293032617530175	0.675	0.288	0
AC016831.5	0	0.668136413554165	0.921	0.629	0
AC058791.1	0	0.55312296793979	0.831	0.447	0
MKLN1	0	0.486611281379982	0.95	0.848	0
AKR1B1	0	2.60472491099998	1	0.993	0
CALD1	0	0.859567686250607	1	1	0
AC093673.1	0	0.268884064268092	0.68	0.145	0
ZYX	0	0.564407278074598	0.931	0.653	0
INSIG1	0	0.883840995550952	0.947	0.854	0
DNAJB6	0	0.429572567917886	0.987	0.97	0
IL3RA	0	0.279128185154691	0.511	0.04	0
GYG2	0	-0.260678851518853	0.128	0.673	0
TBL1X	0	0.401774245451946	0.807	0.331	0
GPR143	0	-0.451848665169008	0.764	0.956	0
TMSB4X	0	2.62208378554497	0.999	0.992	0
GPM6B	0	-1.77449211036024	0.645	0.997	0
ASB9	0	-0.29114224699329	0.527	0.819	0
PIR	0	-1.33692231919184	0.47	0.984	0
AP1S2	0	-0.53168531400757	0.979	0.996	0
SH3KBP1	0	0.538010428264927	0.989	0.97	0
SMS	0	-1.05475431641457	0.957	0.996	0
SAT1	0	-1.87278712147706	0.917	0.997	0
MIR222HG	0	0.379878231731774	0.705	0.18	0
TIMP1	0	1.74152683168107	0.999	0.987	0
PLP2	0	0.763208465324901	0.995	0.971	0
HSD17B10	0	-0.388956021666486	0.884	0.963	0
MSN	0	-0.550818058638818	0.981	0.996	0
GJB1	0	-0.325068712792425	0.028	0.626	0
CITED1	0	-0.497155283753857	0.14	0.69	0
SRPX2	0	0.269243921548281	0.611	0.015	0
TCEAL9	0	0.579617561651914	0.974	0.865	0
BEX3	0	0.511508012789656	0.997	0.994	0
TCEAL3	0	0.346971287894457	0.884	0.618	0
PLP1	0	-0.919891222726677	0.37	0.97	0
ACSL4	0	0.647532840006857	0.948	0.771	0
SLC25A5	0	-0.78787358926908	0.995	0.999	0
SEPT6	0	-0.383411304412101	0.32	0.785	0
RTL8C	0	0.3199170869675	0.913	0.772	0
CETN2	0	0.335074303861816	0.902	0.735	0
BGN	0	1.43004284715093	0.767	0.047	0
SLC6A8	0	-0.472019790904531	0.845	0.964	0
L1CAM	0	0.89271031958444	0.994	0.957	0
FLNA	0	1.0598216903058	0.997	0.98	0
LAGE3	0	-0.384966750332074	0.984	0.994	0
DKC1	0	-0.525133508445343	0.954	0.989	0
AC100810.1	0	0.421236624591072	0.964	0.88	0
GATA4	0	-0.263559238579496	0.27	0.689	0
CTSB	0	1.02275796790928	0.999	0.984	0
LONRF1	0	-0.504017230635564	0.448	0.886	0
ASAH1	0	-0.889438452486181	0.932	0.995	0
PSD3	0	0.498509708028268	0.848	0.323	0
LZTS1	0	-0.583105524755738	0.671	0.947	0
PDLIM2	0	0.451301716086221	0.987	0.968	0
BIN3	0	-0.474730310524303	0.68	0.912	0
LOXL2	0	0.544050888240304	0.779	0.148	0
SLC25A37	0	0.607155081438731	0.985	0.913	0
STC1	0	1.96083387010078	0.932	0.09	0
BNIP3L	0	0.702428177102345	0.98	0.859	0
DPYSL2	0	0.720744845215905	0.886	0.106	0
NRG1	0	0.280439363292428	0.441	0.039	0
EIF4EBP1	0	-0.522453269292678	0.966	0.994	0
FGFR1	0	0.52668564553924	0.874	0.437	0
SFRP1	0	1.58654763875472	0.947	0.44	0
PLAT	0	-0.421087845470451	0.602	0.865	0
PCMTD1	0	0.376257917135437	0.875	0.6	0
RGS20	0	-1.04419500855045	0.566	0.97	0
CA8	0	-0.450890487799448	0.317	0.763	0
CHD7	0	-0.593618092507964	0.567	0.929	0
CYP7B1	0	-0.371573517015398	0.093	0.704	0
SGK3	0	-0.406699238828289	0.332	0.802	0
RPL7	0	-0.589727942272147	1	1	0
TPD52	0	-0.560002029050513	0.754	0.961	0
PAG1	0	0.554607731787564	0.921	0.671	0
FABP5	0	-1.5826072597609	0.928	1	0
PMP2	0	-0.329383310915909	0.059	0.586	0
ATP6V0D2	0	-0.619812017146191	0.319	0.737	0
TMEM64	0	-0.296477150199594	0.493	0.774	0
GEM	0	0.292896142497444	0.57	0.189	0
ESRP1	0	-0.41055581632471	0.065	0.748	0
RNF19A	0	-0.475475955619149	0.789	0.933	0
CTHRC1	0	0.747964406333798	0.987	0.955	0
TRPS1	0	0.349835704773608	0.816	0.471	0
EXT1	0	0.616599898286763	0.976	0.862	0
NOV	0	0.692285171369325	0.888	0.414	0
SNTB1	0	0.710904038863371	0.902	0.393	0
TMEM65	0	0.363646854741464	0.833	0.515	0
MTSS1	0	0.836446479210952	0.864	0.08	0
MYC	0	-0.980654000709121	0.672	0.936	0
EFR3A	0	0.289440182449814	0.881	0.695	0
WISP1	0	0.451028569413233	0.471	0.005	0
NDRG1	0	1.06160483215693	0.929	0.212	0
TSNARE1	0	0.609476135065985	0.787	0.175	0
PLEC	0	0.584458394634721	0.985	0.91	0
EXOSC4	0	-0.35115119300517	0.897	0.963	0
CYC1	0	-0.552655393747527	0.995	0.999	0
BOP1	0	-0.509964442211086	0.821	0.964	0
VPS28	0	0.57578855178476	0.993	0.984	0
RPL8	0	-0.564657306114576	1	1	0
KANK1	0	-0.332423744816786	0.613	0.862	0
MLANA	0	-3.49055492791187	0.572	0.999	0
LURAP1L	0	0.277375217539619	0.59	0.104	0
CDKN2B	0	0.389973184032513	0.702	0.349	0
TLN1	0	0.983597178466606	0.995	0.957	0
CREB3	0	0.290819235508137	0.864	0.681	0
EBLN3P	0	0.287923248299761	0.891	0.705	0
ALDH1B1	0	-0.31583801674377	0.354	0.762	0
ANXA1	0	1.28241657781364	0.915	0.149	0
PSAT1	0	-0.288682447661626	0.459	0.801	0
GOLM1	0	-0.411754302202833	0.597	0.905	0
CTSL	0	0.938142507193101	0.96	0.821	0
NFIL3	0	0.307935864982191	0.734	0.353	0
CARD19	0	0.481091221846007	0.957	0.797	0
COL15A1	0	0.659117258945527	0.781	0.289	0
TGFBR1	0	1.1058464453633	0.96	0.693	0
BAAT	0	-0.535693080149815	0.066	0.771	0
SLC44A1	0	-0.494621215014152	0.926	0.982	0
TXN	0	-0.56516120058369	0.998	0.999	0
TNC	0	0.41082657495728	0.729	0.178	0
GSN	0	-0.572787692622675	0.942	0.986	0
STOM	0	-0.348764683533909	0.741	0.897	0
PSMB7	0	-0.466863609180151	0.977	0.991	0
RPL35	0	-0.621416170400777	0.999	1	0
ANGPTL2	0	-0.320922559554123	0.351	0.752	0
FAM129B	0	0.354168098432046	0.845	0.552	0
SET	0	-0.585556919679924	0.998	0.999	0
IER5L	0	0.758574756709192	0.846	0.398	0
RPL7A	0	-0.53970792549854	1	1	0
EGFL7	0	-0.266492737505208	0.327	0.729	0
FAM69B	0	-0.457826767969116	0.14	0.804	0
RABL6	0	-0.394759205806089	0.93	0.977	0
IFITM3	0	0.781032269894808	0.941	0.696	0
CD151	0	0.506221447299851	0.992	0.971	0
CD81	0	0.727741483942988	0.999	0.997	0
PHLDA2	0	1.17470327047048	0.991	0.921	0
CAVIN3	0	1.15999169111987	0.983	0.862	0
ADM	0	1.43380178510752	0.943	0.505	0
MICAL2	0	0.257089107154805	0.626	0.079	0
PDE3B	0	-0.520052670718282	0.167	0.827	0
SOX6	0	-0.728014725741856	0.209	0.929	0
NUCB2	0	0.762194718853448	0.978	0.894	0
BDNF	0	0.408251958132605	0.643	0.012	0
RCN1	0	0.888273007733825	0.995	0.968	0
CD44	0	1.91623556359347	1	0.986	0
C11orf96	0	-0.436829079728634	0.14	0.6	0
CD82	0	0.834025897434929	0.947	0.566	0
PTPRJ	0	-0.26114981623381	0.178	0.677	0
FTH1	0	0.995839642751749	1	1	0
ASRGL1	0	-0.795607355020852	0.241	0.898	0
AHNAK	0	0.687634833195447	0.994	0.89	0
CAPN1	0	0.297581606496244	0.921	0.783	0
MALAT1	0	2.10675169838412	1	0.998	0
LTBP3	0	0.302057145725942	0.849	0.572	0
FAM89B	0	0.532455094897021	0.935	0.711	0
CCDC85B	0	1.05969689922727	1	0.997	0
C11orf68	0	0.352303408189869	0.847	0.578	0
DRAP1	0	0.507637891198755	0.992	0.986	0
RIN1	0	0.287120132396531	0.701	0.34	0
MRPL11	0	-0.432702316724857	0.95	0.986	0
C11orf24	0	-0.377224697758065	0.906	0.972	0
MYEOV	0	0.559507504440731	0.716	0.168	0
CCND1	0	2.94703174934513	0.999	0.994	0
NUMA1	0	0.436176572355349	0.995	0.98	0
STARD10	0	0.526873363044706	0.985	0.957	0
PGM2L1	0	0.401092070640993	0.695	0.286	0
GAB2	0	-0.368888794379437	0.248	0.763	0
NARS2	0	-0.441473168174721	0.696	0.919	0
RAB38	0	-0.988989989013983	0.708	0.982	0
CTSC	0	-0.652125676181343	0.931	0.988	0
TYR	0	-0.785409310561435	0.127	0.92	0
AMOTL1	0	0.308692112830165	0.787	0.428	0
MMP1	0	4.30118461991786	0.962	0.258	0
CASP4	0	0.434242991936555	0.92	0.663	0
ATM	0	-0.368982744864782	0.875	0.954	0
RDX	0	-0.563294207964119	0.955	0.992	0
NNMT	0	1.21605327515512	0.772	0.061	0
REXO2	0	0.416565342005641	0.991	0.983	0
CADM1	0	0.862629936479143	0.93	0.721	0
BCL9L	0	0.282187514228161	0.745	0.343	0
MCAM	0	-0.723449675974769	0.514	0.931	0
EI24	0	-0.412037424196651	0.943	0.987	0
ST3GAL4	0	-0.587313292367499	0.936	0.979	0
NTM	0	0.326615897603477	0.614	0.039	0
KIN	0	-0.309347413973544	0.647	0.864	0
ATP5F1C	0	-0.402348190035298	0.954	0.981	0
FRMD4A	0	0.90248099025396	0.974	0.912	0
VIM	0	0.8776732318872	1	1	0
BAMBI	0	-0.510153793589776	0.655	0.898	0
SVIL	0	0.524667381633132	0.868	0.407	0
ITGB1	0	1.08675480600398	0.991	0.921	0
NRP1	0	0.585021912482474	0.711	0.013	0
ARHGAP22	0	0.760703352667485	0.869	0.12	0
DKK1	0	0.408998921120521	0.286	0.031	0
TFAM	0	-0.403859367839365	0.938	0.984	0
ARID5B	0	0.585016654331132	0.908	0.552	0
SRGN	0	2.0481073516153	0.925	0.058	0
DDIT4	0	1.25681580488414	0.983	0.838	0
VCL	0	0.652516269893088	0.922	0.66	0
RPS24	0	-0.882307104212541	1	1	0
ANXA11	0	0.708831039990519	0.989	0.957	0
TSPAN14	0	-0.552350624919674	0.757	0.953	0
MYOF	0	0.661201156070884	0.802	0.138	0
NPM3	0	-0.513771553368187	0.852	0.972	0
NOLC1	0	-0.79968465215992	0.916	0.99	0
TRIM8	0	0.665516427660118	0.922	0.545	0
ARL3	0	0.500438018228072	0.983	0.941	0
BORCS7	0	0.311525376987482	0.902	0.722	0
SFR1	0	0.2516374112809	0.701	0.261	0
GSTO1	0	-0.763672471617966	0.999	0.999	0
MXI1	0	-0.568527318956888	0.771	0.974	0
RGS10	0	-0.814588270726257	0.985	0.999	0
PTPRE	0	0.746632050199021	0.967	0.676	0
FKBP4	0	-0.4760694228302	0.896	0.979	0
CD9	0	0.598371819049085	0.984	0.966	0
TNFRSF1A	0	0.456180076436201	0.936	0.745	0
PTMS	0	0.920311878315208	0.999	0.998	0
C12orf57	0	0.745595365386781	0.999	0.986	0
C1S	0	0.5858706003272	0.725	0.241	0
C1R	0	0.558391686407813	0.77	0.194	0
LINC00937	0	-0.444476134362428	0.172	0.812	0
CLEC2B	0	0.865786656351486	0.945	0.471	0
YBX3	0	-0.520075352970679	0.988	0.998	0
GPRC5A	0	-0.279390539629814	0.213	0.666	0
LDHB	0	-0.485615788625944	0.999	1	0
SOX5	0	-0.296506829865701	0.412	0.786	0
RASSF8	0	1.35332077679135	0.993	0.951	0
BHLHE41	0	-0.542711560326205	0.686	0.918	0
PPFIBP1	0	0.528770497449753	0.995	0.987	0
BICD1	0	0.373947790941486	0.857	0.549	0
KIF21A	0	-0.271986303898356	0.463	0.79	0
ZCRB1	0	0.379146357468163	0.988	0.957	0
SLC38A2	0	0.727529569631224	0.961	0.782	0
TUBA1A	0	0.471483899098513	0.873	0.625	0
SMARCD1	0	-0.377358571207811	0.869	0.957	0
LIMA1	0	0.465514871646874	0.98	0.951	0
SMAGP	0	0.855228255778047	0.925	0.249	0
IGFBP6	0	0.621732319026283	0.833	0.415	0
ITGA5	0	0.51340156393071	0.844	0.317	0
GDF11	0	-0.326845416781387	0.669	0.872	0
PMEL	0	-3.77679224070717	0.747	0.997	0
CDK2	0	-1.02484142949113	0.539	0.954	0
ERBB3	0	-0.798603392485385	0.284	0.931	0
PA2G4	0	-0.618275328509365	0.987	0.997	0
MYL6B	0	0.651848311967494	0.992	0.976	0
MYL6	0	0.937574563307761	0.999	0.996	0
LRP1	0	0.67928175280879	0.947	0.513	0
SHMT2	0	-0.40774657511754	0.902	0.978	0
HMGA2	0	1.17695808640648	0.986	0.846	0
TMBIM4	0	0.432165884333457	0.958	0.847	0
CPM	0	-0.325892292877472	0.447	0.824	0
PHLDA1	0	1.60287318345866	0.999	0.984	0
E2F7	0	0.438951702406432	0.808	0.394	0
DUSP6	0	0.728030218566604	0.974	0.836	0
ATP2B1	0	1.02226901200324	0.988	0.897	0
ATP2B1-AS1	0	0.339302783024228	0.7	0.175	0
ELK3	0	0.377515975528078	0.864	0.589	0
GNPTAB	0	-0.384434595372236	0.768	0.939	0
DRAM1	0	0.371094167056661	0.772	0.291	0
C12orf75	0	1.58726617684362	0.99	0.933	0
ISCU	0	0.377126378178288	0.969	0.926	0
SSH1	0	0.663253552491071	0.958	0.714	0
SH2B3	0	0.964660686009729	0.961	0.733	0
RPL6	0	-0.434209161162044	1	1	0
PEBP1	0	-0.743201784518077	0.998	1	0
CIT	0	-0.500944730252004	0.529	0.868	0
MLXIP	0	-0.43429278253112	0.734	0.941	0
SCARB1	0	-0.802596980252142	0.622	0.966	0
UBC	0	1.31624707273053	0.999	0.986	0
RAN	0	-0.582023540641143	0.999	1	0
AL161772.1	0	-0.383266930027832	0.411	0.817	0
SAP18	0	-0.44352820751899	0.997	0.998	0
MRPL57	0	-0.379423294940495	0.994	0.996	0
HMGB1	0	-0.557649142398162	0.999	0.999	0
ALOX5AP	0	0.292778075572331	0.343	0.002	0
HSPH1	0	0.67350566303169	0.994	0.979	0
LACC1	0	0.845237283135606	0.882	0.301	0
TSC22D1	0	0.63310880736809	0.997	0.983	0
TPT1	0	0.569027038453267	1	1	0
ZC3H13	0	-0.423554999707876	0.972	0.99	0
ITM2B	0	0.715696879251183	0.987	0.94	0
TDRD3	0	-1.29734185849184	0.491	0.988	0
LMO7	0	0.402863644960248	0.804	0.424	0
EDNRB	0	-0.423508124563998	0.158	0.71	0
DCT	0	-2.34445063913643	0.288	0.964	0
FARP1	0	-0.488241420624386	0.689	0.933	0
IRS2	0	-0.507555430337527	0.626	0.906	0
ATP11A	0	-0.256610531647135	0.295	0.7	0
MCF2L	0	-0.702148342805018	0.473	0.929	0
TMEM255B	0	0.824492309619459	0.93	0.364	0
CDC16	0	-0.438918369495783	0.699	0.913	0
CHAMP1	0	-0.424994804886704	0.678	0.905	0
LRP10	0	0.375083997903229	0.915	0.674	0
STXBP6	0	-0.375465348067837	0.452	0.847	0
FRMD6	0	-0.450537059111925	0.676	0.915	0
SAMD4A	0	-0.283494993597696	0.398	0.749	0
LGALS3	0	-1.09940561518638	0.999	1	0
HIF1A	0	0.815160363150209	0.983	0.906	0
SNAPC1	0	0.468589237757107	0.909	0.682	0
SYNE2	0	-0.325350446692446	0.33	0.763	0
ZFP36L1	0	1.09665748322585	0.994	0.923	0
ACTN1	0	0.749903688342015	0.998	0.989	0
NUMB	0	0.414686048863617	0.862	0.508	0
IRF2BPL	0	0.777779476814341	0.967	0.701	0
CALM1	0	-0.849385378130641	0.999	0.999	0
RPS6KA5	0	-0.315155393993586	0.504	0.805	0
C14orf132	0	0.346677092438931	0.764	0.24	0
HSP90AA1	0	-1.02861020181483	1	1	0
MOK	0	-0.325140263240056	0.652	0.888	0
CRIP2	0	0.471730842057041	0.854	0.485	0
LINC02249	0	-0.308428486614117	0.077	0.615	0
TRPM1	0	-0.571400702645104	0.059	0.726	0
KLF13	0	0.318163195938891	0.836	0.503	0
SCG5	0	0.547788104366871	0.442	0.07	0
THBS1	0	0.417029080553399	0.565	0.124	0
ZNF106	0	-0.92565306954366	0.953	0.995	0
SERF2	0	0.539640422500016	1	1	0
EIF3J	0	-0.402549746209566	0.861	0.959	0
B2M	0	1.42735553546064	1	1	0
SORD	0	-0.469501881639402	0.719	0.935	0
C15orf48	0	0.350839218786882	0.486	0.024	0
SLC24A5	0	-0.378055336751525	0.295	0.78	0
DTWD1	0	0.479575354887924	0.913	0.595	0
CCPG1	0	0.756882431074985	0.894	0.586	0
MYO1E	0	-0.583627990805556	0.725	0.931	0
ANXA2	0	0.6203127918329	0.996	0.992	0
TPM1	0	0.688547290409154	0.93	0.76	0
RPS27L	0	0.645563972824679	0.998	0.99	0
ITGA11	0	0.481262621644079	0.684	0.017	0
GLCE	0	0.322365913356566	0.814	0.521	0
UACA	0	1.00711978587817	0.979	0.84	0
PKM	0	0.939213049254632	1	1	0
NPTN	0	0.322393630046906	0.874	0.697	0
COX5A	0	-0.488579868445854	0.998	0.999	0
CSPG4	0	-0.403125339313169	0.476	0.856	0
ABHD17C	0	0.557948471163777	0.817	0.293	0
CEMIP	0	1.0158420959637	0.741	0.045	0
TLNRD1	0	-0.410618218087261	0.536	0.857	0
AKAP13	0	0.330607970864987	0.903	0.688	0
RLBP1	0	-0.578955546493588	0.042	0.754	0
MCTP2	0	0.719776735201474	0.871	0.291	0
NR2F2	0	0.81930163583545	0.994	0.948	0
POLR3K	0	-0.421768153652329	0.928	0.976	0
RHBDF1	0	0.343717329833987	0.806	0.428	0
MPG	0	0.704067531384663	0.994	0.987	0
CLCN7	0	-0.311190686683964	0.772	0.905	0
MRPS34	0	-0.412137333281867	0.996	0.998	0
RPS2	0	-0.595911941165494	1	1	0
HCFC1R1	0	0.944608282578205	0.979	0.918	0
TRAP1	0	-0.424804941811801	0.86	0.959	0
SOCS1	0	0.332012511563152	0.563	0.057	0
RSL1D1	0	-0.431461570133315	0.986	0.997	0
SNX29	0	0.373304331766918	0.798	0.293	0
C16orf45	0	0.250448686723976	0.671	0.159	0
RPS15A	0	-0.557813133934821	1	1	0
METTL9	0	1.00003980172701	0.999	0.998	0
SPNS1	0	-0.313750672120308	0.773	0.92	0
LAT	0	0.274811968430451	0.813	0.508	0
MAZ	0	-0.35476342914395	0.923	0.975	0
MVP	0	0.299283027274984	0.675	0.112	0
SEZ6L2	0	0.489361306992274	0.934	0.699	0
YPEL3	0	0.625344263561405	0.911	0.517	0
DCTPP1	0	-0.497532300886328	0.881	0.974	0
PYCARD	0	-0.785073722658395	0.903	0.979	0
TGFB1I1	0	0.36661731651495	0.862	0.597	0
IRX3	0	0.358476849352024	0.823	0.436	0
MMP2	0	1.34259146881094	0.967	0.316	0
MT2A	0	3.12151582899319	1	0.995	0
MT1F	0	0.270984371300241	0.671	0.264	0
MT1X	0	0.981683493163009	0.957	0.851	0
NUP93	0	-0.296311157544078	0.645	0.88	0
ADGRG1	0	-1.42498335137562	0.483	0.989	0
GOT2	0	-0.398302437928914	0.862	0.966	0
CKLF	0	0.444454446808059	0.875	0.563	0
NQO1	0	1.21292352226152	0.998	0.989	0
BCAR1	0	0.57044252158696	0.935	0.782	0
CENPN	0	-0.38220615073434	0.614	0.891	0
GCSH	0	-0.730535131007672	0.923	0.992	0
CDH13	0	0.298704240205531	0.656	0.044	0
TRAPPC2L	0	-0.460274353812484	0.946	0.988	0
RFLNB	0	-0.644114519107121	0.56	0.938	0
TSR1	0	-0.466681445652561	0.886	0.972	0
SGSM2	0	-0.269161895650451	0.584	0.827	0
CLUH	0	-0.287697152463729	0.638	0.866	0
C1QBP	0	-0.831203827486916	0.999	1	0
DHX33	0	-0.907837738976825	0.824	0.987	0
NLRP1	0	0.263201347770746	0.601	0.089	0
EIF5A	0	-0.611308466891276	0.991	0.999	0
CD68	0	0.39969414170179	0.928	0.78	0
MYH10	0	-1.19411366964894	0.905	0.996	0
GAS7	0	-0.625971733455655	0.788	0.972	0
PMP22	0	-0.981177467106642	0.966	0.996	0
RAB34	0	0.411401983385729	0.988	0.965	0
TRAF4	0	-0.288865362376456	0.401	0.769	0
MYO1D	0	-0.354013154384989	0.19	0.749	0
TMEM98	0	-0.812289806271534	0.694	0.975	0
CCL2	0	1.07811014623327	0.641	0.028	0
RPL23	0	-0.544154691113269	0.999	1	0
CNP	0	-0.400343587230603	0.742	0.925	0
CAVIN1	0	0.526613370178896	0.911	0.65	0
RPL27	0	-0.664434155050109	0.999	1	0
ETV4	0	-0.722691034450783	0.873	0.98	0
ITGB3	0	0.300716171757216	0.807	0.458	0
ATP5MC1	0	-0.694307161254355	0.998	0.999	0
PHB	0	-0.661566949933577	0.999	1	0
NGFR	0	0.35149102994921	0.445	0.025	0
ITGA3	0	1.52491283607675	0.991	0.448	0
COL1A1	0	1.27991556312884	0.811	0.051	0
NME1	0	-0.744435604103262	0.996	0.999	0
SEPT4	0	-0.374242451974176	0.289	0.725	0
VMP1	0	0.769650685263634	0.996	0.969	0
BCAS3	0	-1.46405984632414	0.716	0.984	0
PECAM1	0	0.291325458404778	0.6	0.01	0
SMURF2	0	0.543645159546068	0.856	0.452	0
RGS9	0	0.262890092047279	0.654	0.209	0
PRKCA	0	0.589963902955065	0.774	0.135	0
ARSG	0	0.928313539031775	0.954	0.521	0
SLC16A6	0	0.996921414839682	0.806	0.118	0
WIPI1	0	1.02529789056831	0.991	0.939	0
LINC00511	0	-0.39106545570053	0.597	0.861	0
SLC39A11	0	-0.392623042090818	0.607	0.872	0
TTYH2	0	-0.627699827434388	0.241	0.897	0
ATP5PD	0	0.416050816609864	0.996	0.995	0
MRPS7	0	-0.421835374825299	0.988	0.994	0
H3F3B	0	0.461701661187223	0.999	1	0
UBALD2	0	0.650486450366069	0.96	0.859	0
SPHK1	0	0.450079677105597	0.883	0.6	0
MXRA7	0	0.604421781410201	0.983	0.878	0
SEPT9	0	-0.793599338900243	0.963	0.998	0
TMC6	0	-0.493675368565278	0.476	0.902	0
TBC1D16	0	-0.926304220134909	0.848	0.991	0
NDUFAF8	0	-0.566514505093914	0.999	1	0
TSPAN10	0	-1.15673551404917	0.718	0.954	0
MRPL12	0	-0.515796393649474	0.986	0.997	0
PYCR1	0	-0.321220712569792	0.722	0.914	0
DUS1L	0	-0.366033591147489	0.929	0.975	0
FASN	0	-0.445281717067595	0.955	0.987	0
SLC16A3	0	1.40453567263153	0.995	0.957	0
METRNL	0	0.308279746698089	0.808	0.476	0
TGIF1	0	0.345841887788831	0.764	0.288	0
RAB31	0	0.483638426717477	0.838	0.269	0
VAPA	0	0.351983816614316	0.967	0.921	0
SNRPD1	0	-0.636650728842296	0.989	0.997	0
CABLES1	0	-0.536611632934396	0.535	0.912	0
NPC1	0	0.548030048266664	0.862	0.442	0
ANKRD29	0	0.329925091506091	0.601	0.014	0
OSBPL1A	0	-0.468799648442055	0.761	0.959	0
RNF125	0	-0.351789120038871	0.17	0.756	0
GALNT1	0	-0.338158241331973	0.695	0.902	0
SLC39A6	0	-0.36158918177797	0.829	0.952	0
RAB27B	0	0.903545418519134	0.916	0.126	0
NEDD4L	0	-0.654908705491115	0.765	0.958	0
SEC11C	0	-0.738512328327133	0.938	0.994	0
SERPINB8	0	0.28137049331996	0.661	0.147	0
ZADH2	0	-0.344151303969442	0.567	0.838	0
MBP	0	1.36953280979298	0.996	0.987	0
PARD6G	0	-0.301000016810301	0.531	0.831	0
FKBP1A	0	0.760388629802388	1	1	0
SIRPB1	0	0.670901339453705	0.621	0.008	0
SIRPA	0	-1.08804584535651	0.493	0.971	0
SNRPB	0	-0.59304635043349	0.992	0.997	0
NOP56	0	-0.730892683602512	0.994	0.999	0
MRPS26	0	-0.500799021079842	0.99	0.996	0
RNF24	0	0.497533690264355	0.918	0.608	0
PRNP	0	2.19433886094994	0.999	0.926	0
PLCB4	0	-0.700066481275346	0.325	0.916	0
SNRPB2	0	-0.476876546155594	0.995	0.998	0
DSTN	0	1.32741260947119	1	1	0
CST3	0	1.71749464380466	1	1	0
CST7	0	0.670637664670535	0.538	0.049	0
COMMD7	0	0.526446250384466	0.989	0.957	0
AHCY	0	-0.585394514472113	0.988	0.998	0
PROCR	0	0.38523010018677	0.92	0.735	0
MMP24OS	0	0.713212150103923	0.99	0.963	0
TGIF2	0	-0.277864622079438	0.253	0.721	0
TGM2	0	0.760079183866303	0.784	0.169	0
MYBL2	0	-0.534836038581045	0.376	0.791	0
TOX2	0	1.00124325938775	0.947	0.3	0
PKIG	0	0.568232991931408	0.961	0.75	0
CTSA	0	0.717775320356764	0.998	0.993	0
NCOA3	0	0.574153996403454	0.875	0.495	0
B4GALT5	0	-0.374911579111912	0.805	0.941	0
CEBPB	0	1.56389075631581	0.996	0.929	0
NFATC2	0	-0.415238376310443	0.112	0.68	0
TFAP2C	0	0.413835487792167	0.801	0.321	0
AL035541.1	0	-1.1747577957934	0.203	0.943	0
PMEPA1	0	0.385569850720154	0.622	0.127	0
GNAS	0	0.71641269801575	1	1	0
CTSZ	0	0.514679735417877	0.965	0.884	0
AL162457.2	0	-0.347440483277615	0.202	0.701	0
PSMA7	0	-0.866098278677613	1	1	0
SS18L1	0	-0.368948789466826	0.481	0.817	0
SLCO4A1	0	0.533005167641933	0.855	0.634	0
STMN3	0	0.436323741042078	0.944	0.794	0
PLEKHJ1	0	-0.339592324567365	0.864	0.955	0
OAZ1	0	0.42179538728965	1	1	0
LSM7	0	-0.740627240235563	0.984	0.999	0
TIMM13	0	-0.620673737822061	0.983	0.995	0
GADD45B	0	0.282138534765921	0.717	0.27	0
MFSD12	0	-1.07168795276808	0.984	0.998	0
PLIN3	0	0.457677632521684	0.928	0.789	0
TUBB4A	0	-0.388399254167977	0.269	0.764	0
CD70	0	0.438840010152069	0.701	0.187	0
CD320	0	-0.630165228358509	0.93	0.992	0
MRPL4	0	-0.356288143420105	0.958	0.987	0
KANK2	0	0.425729601072813	0.943	0.795	0
TMEM205	0	0.623160030520588	0.94	0.665	0
PLPPR2	0	0.26264937101315	0.773	0.445	0
JUNB	0	1.05274867633208	0.952	0.692	0
IER2	0	0.671333428039607	0.948	0.724	0
AC020916.1	0	0.337988052421628	0.722	0.182	0
GIPC1	0	-0.47245367812508	0.919	0.981	0
TPM4	0	1.24724107971814	0.998	0.976	0
KLF2	0	0.290728445861108	0.575	0.135	0
BST2	0	0.450373513181365	0.561	0.089	0
JUND	0	0.840523201232193	0.982	0.871	0
FKBP8	0	0.450810823177093	0.975	0.937	0
FXYD3	0	-1.56122081607774	0.183	0.99	0
USF2	0	-0.38835876700031	0.941	0.983	0
LINC01531	0	-0.251188089273011	0.031	0.503	0
GAPDHS	0	-0.750877707356595	0.078	0.848	0
TMEM147	0	-0.460214164001933	0.996	0.999	0
TIMM50	0	-1.22343011840509	0.946	0.998	0
DLL3	0	-0.409685038307535	0.639	0.912	0
FBL	0	-0.392357564009892	0.945	0.989	0
PLD3	0	0.432832559671757	0.933	0.683	0
MIA	0	-0.560124116639399	0.257	0.717	0
AXL	0	0.448332408334407	0.63	0.019	0
TGFB1	0	0.975323639125765	0.967	0.57	0
RABAC1	0	0.594666931604872	0.994	0.956	0
POU2F2	0	0.328398919233201	0.632	0.146	0
CEACAM1	0	-0.535413027639718	0.207	0.791	0
ETHE1	0	0.74092546418315	0.971	0.791	0
PLAUR	0	1.42512560596777	0.97	0.471	0
KCNN4	0	0.453001624678785	0.81	0.154	0
BCL3	0	0.290841972309609	0.682	0.16	0
TOMM40	0	-0.483176913754716	0.931	0.986	0
FOSB	0	0.295142704497694	0.422	0.102	0
RTN2	0	0.261244942714785	0.784	0.448	0
MEIS3	0	0.312655527275702	0.7	0.179	0
EHD2	0	0.282336899171768	0.732	0.225	0
RPL18	0	-0.52343831308582	1	1	0
PPP1R15A	0	0.481908068439781	0.966	0.844	0
NUCB1	0	0.362401822280829	0.943	0.816	0
FTL	0	1.13760523453484	1	1	0
RRAS	0	0.858927196820058	0.957	0.465	0
TBC1D17	0	0.256553984133541	0.785	0.447	0
CLEC11A	0	0.848019358760397	0.989	0.973	0
TNNT1	0	0.674791268068427	0.988	0.95	0
IL11	0	1.04824121662176	0.749	0.031	0
BID	0	-0.557783751446036	0.746	0.961	0
RANBP1	0	-0.76350377520494	0.994	0.999	0
YDJC	0	-0.35029896141961	0.916	0.971	0
PRAME	0	-0.501961744292304	0.995	0.999	0
CHCHD10	0	-0.574482334044295	0.988	0.997	0
DDT	0	-0.489678324133807	0.999	1	0
SNRPD3	0	-0.687741970126758	0.984	0.995	0
HPS4	0	-0.589779276494483	0.849	0.971	0
TIMP3	0	2.42221055476831	0.993	0.991	0
MYH9	0	0.791808769976586	0.992	0.953	0
RAC2	0	0.30328421014253	0.751	0.414	0
LGALS1	0	1.75634921126695	1	1	0
TRIOBP	0	0.571407249371485	0.918	0.645	0
H1F0	0	0.630059524201005	0.96	0.83	0
GCAT	0	-0.330512418231429	0.612	0.871	0
POLR2F	0	-0.794518735363186	0.992	0.998	0
SOX10	0	-1.09690433392172	0.172	0.982	0
TOMM22	0	-0.445999825044439	0.984	0.998	0
PRR5	0	-0.389626981375159	0.466	0.845	0
KIAA0930	0	-0.628741864842798	0.835	0.974	0
C21orf91	0	-0.438901906520351	0.465	0.847	0
APP	0	0.5844440448132	0.999	0.988	0
MRPS6	0	1.04735990651489	0.997	0.985	0
SLC5A3	0	1.14640149080178	0.974	0.896	0
PSMG1	0	-0.3731825876969	0.907	0.969	0
BACE2	0	-1.14144126319429	0.953	0.999	0
RRP1B	0	-0.441509417262924	0.943	0.984	0
RRP1	0	-0.33822479840334	0.803	0.929	0
PTTG1IP	0	-0.705414749355444	0.971	0.997	0
COL6A1	0	2.91244335885161	0.997	0.637	0
COL6A2	0	3.04946597739215	0.995	0.435	0
S100B	0	-1.96006048882432	0.807	0.998	0
MT-ND2	0	-0.425476691506304	0.999	1	0
MT-CO1	0	-0.566589264424179	1	1	0
MT-CO2	0	-0.70815112097724	1	1	0
MT-ATP6	0	-1.11867410814782	1	1	0
MT-CO3	0	-0.841542989124886	1	1	0
MT-ND3	0	-0.590398443950616	0.999	1	0
MT-ND4L	0	-0.698153279528392	0.969	0.994	0
MT-ND4	0	-0.867114316204174	1	1	0
MT-ND5	0	-0.600201768116222	1	0.999	0
MT-ND6	0	-0.991256061201865	0.972	0.995	0
MT-CYB	0	-0.994982507933106	1	1	0
AR	6.56589008349225e-308	0.284574209300082	0.798	0.523	2.20206821620163e-303
ACSL3	5.91419758577588e-307	-0.480891336693077	0.978	0.993	1.98350358631751e-302
POLR3D	6.98918558617405e-307	-0.288371581064789	0.727	0.895	2.34403306189105e-302
SIGIRR	8.03235998284108e-307	0.29952515754993	0.813	0.545	2.69389289104524e-302
MLF2	8.06200315519099e-307	0.40091391142227	0.998	0.997	2.70383461818795e-302
MYBBP1A	1.28139469498867e-306	-0.285028175615243	0.638	0.865	4.29754152805301e-302
TRAPPC1	1.65710305439141e-306	0.373413647716561	0.996	0.991	5.55759222381791e-302
SLC1A3	3.14538325590157e-306	0.299657604150427	0.759	0.451	1.05489863636427e-301
WDFY2	2.30943558962331e-305	0.272301102578576	0.806	0.563	7.74538508047867e-301
ARHGAP18	4.87212764798267e-305	0.528657613515787	0.961	0.906	1.63401417058043e-300
MMD	6.27474744264349e-305	0.296588292668777	0.769	0.483	2.10442479731377e-300
IDS	6.27624690790078e-305	0.381384960638446	0.955	0.856	2.10492768797176e-300
TAPBP	1.72200082240345e-304	0.34288990218759	0.953	0.883	5.77524635817668e-300
MMP14	8.73757151932749e-304	0.487073767500305	0.928	0.763	2.93040673615205e-299
TXNL4A	1.06008762231934e-303	-0.385886064222206	0.987	0.994	3.55532186773462e-299
PFDN2	2.10878564820845e-303	-0.448613262690386	0.998	0.998	7.0724453069615e-299
MAP3K11	2.8926437660701e-303	-0.307391699619446	0.778	0.911	9.7013486626459e-299
EMP2	1.11303810006324e-302	0.34714822572621	0.926	0.768	3.7329071799921e-298
ANKRD13D	1.45671563853334e-302	0.280913080281133	0.881	0.671	4.88553290851312e-298
HMGN1	3.90285231897085e-302	-0.423262543529878	0.998	0.999	1.30893861073644e-297
PFDN5	6.12351328903118e-302	0.346162441311716	1	0.999	2.05370388687528e-297
SOS1	1.07527464134402e-301	0.442047521796675	0.852	0.643	3.60625609213959e-297
RERE	1.07710201896664e-300	0.391737548647643	0.968	0.896	3.61238475121031e-296
SDF2L1	1.86499793759529e-300	-0.41363230252598	0.922	0.976	6.25483008310708e-296
CD55	3.22887409973433e-300	-0.339744923269369	0.662	0.867	1.0828997955689e-295
ATP5MF	4.21259564423143e-300	-0.37846469927154	0.999	1	1.41282032716234e-295
ZNF689	7.83072923456017e-300	-0.349479571129867	0.42	0.715	2.62626997068679e-295
SLC25A33	1.26387558804746e-299	-0.299382631726798	0.727	0.891	4.23878594719356e-295
KNOP1	1.31177743893241e-299	-0.290691761083581	0.802	0.925	4.3994391746915e-295
TBC1D14	1.33077478486673e-299	-0.275717530137771	0.564	0.792	4.46315247348604e-295
CDKN2A	3.98711721477792e-299	0.653254551516493	0.997	0.992	1.33719937149222e-294
PSAP	1.79451792445522e-298	-0.431956299042983	1	0.999	6.01845421503791e-294
DYNLRB1	1.86670090849451e-298	0.328483964552702	1	0.999	6.26054150690887e-294
KDELR3	3.17524119016835e-298	0.307834963190265	0.865	0.632	1.06491239035866e-293
TCEAL8	3.67042306884967e-298	0.302723289756715	0.949	0.861	1.2309864888308e-293
TSPO	3.82594947381371e-297	-0.360841554967183	0.999	1	1.28314693452764e-292
TWIST1	8.72757291945754e-297	0.379966178824998	0.95	0.838	2.92705340572767e-292
CAPZB	1.66144793616042e-296	0.400639157624072	0.998	0.994	5.57216408829481e-292
SERPINE2	1.77875261192354e-296	0.761700644593039	0.982	0.97	5.96558050986916e-292
JPT1	3.05260528353689e-296	-0.52081470180501	0.96	0.991	1.0237827599926e-291
MRTO4	4.11708215309638e-296	-0.385437882281242	0.923	0.975	1.38078701250546e-291
PRSS23	4.38147294206385e-296	0.676185814729801	0.899	0.802	1.46945839530937e-291
RAB7A	4.61006715219454e-296	-0.358839962547129	0.992	0.998	1.546124321503e-291
OST4	9.68644899866158e-296	0.417162190151077	0.999	0.999	3.24864126517112e-291
RRP7A	1.16472236706505e-295	-0.303797522070865	0.772	0.92	3.90624587466275e-291
ATP6AP1	6.9797757005175e-295	-0.343519120339007	0.931	0.978	2.34087717443956e-290
SEC22B	9.99880034520713e-295	0.355176991699303	0.885	0.747	3.35339765977557e-290
GPATCH4	1.39475893841271e-294	-0.391110152285714	0.941	0.984	4.67774252764856e-290
NPM1	4.44507188520197e-294	-0.568343058761471	1	1	1.49078820885904e-289
WDR45	8.85405496798429e-294	0.269899733344504	0.87	0.656	2.96947295516257e-289
SEMA3A	2.61014020607948e-293	0.290248698045313	0.601	0.287	8.75388822314935e-289
LY96	1.63332508199585e-292	0.324252522243944	0.918	0.755	5.47784565999769e-288
CHMP5	2.27992310979526e-292	0.373464902637127	0.957	0.914	7.64640612563133e-288
OS9	2.69663733350927e-292	0.332114593640645	0.937	0.826	9.0439822891234e-288
CD164	4.47287603749975e-292	0.365961476537007	0.977	0.942	1.50011316545667e-287
G6PD	4.87362752983493e-292	0.386664039412908	0.962	0.924	1.63451720095604e-287
TXN2	4.96544140391561e-292	-0.328594222764135	0.985	0.996	1.66530973804522e-287
NDUFAB1	4.04051806577652e-291	-0.348658945703555	0.995	0.998	1.35510894890013e-286
DLC1	5.93753334360511e-291	0.443187195484872	0.841	0.672	1.99132993277828e-286
RPS3	1.04292090298559e-290	-0.464518460593331	1	1	3.49774812443307e-286
C8orf33	9.57376915937345e-290	-0.353252024154037	0.905	0.964	3.21085070067067e-285
SMARCD2	1.77988154833523e-289	-0.285776703418949	0.785	0.914	5.96936673680669e-285
CADPS	1.9898606138989e-289	0.490134749725201	0.832	0.615	6.67359452689412e-285
SLFN5	4.45014819290009e-289	0.29323584702585	0.794	0.499	1.49249070093483e-284
RPS15	4.23672824686452e-288	-0.335121689334187	1	1	1.42091391943342e-283
DAD1	1.61766372533886e-286	0.347037513363004	0.998	0.993	5.42532060204146e-282
ITGB8	2.29430589134431e-286	0.263148096110447	0.674	0.347	7.69464309839055e-282
COMMD4	3.95528144217792e-286	-0.355984427105684	0.946	0.983	1.32652229007763e-281
YWHAQ	4.64045643379656e-286	0.389041384356965	0.998	0.993	1.55631627876669e-281
TNFRSF12A	4.98234351661216e-286	0.987711350983441	0.863	0.764	1.67097836860139e-281
GRN	8.51014896199536e-285	0.445559164485491	0.991	0.984	2.854133758874e-280
EXOC3	1.58763949335229e-283	0.258091244082281	0.854	0.622	5.32462533280491e-279
RAB27A	4.65639238135824e-283	-0.408172627594677	0.904	0.956	1.56166087685993e-278
GINS2	1.42216319277444e-282	-0.395986650281011	0.509	0.807	4.76965091592693e-278
CNPY2	3.32869063278231e-282	-0.444745676265168	0.955	0.989	1.11637626442253e-277
TYMS	6.09109537127694e-282	-0.354810603410894	0.488	0.815	2.04283156561886e-277
AFG3L2	8.73594606846733e-282	-0.268046075560584	0.68	0.861	2.92986159244257e-277
NDUFAF6	9.41321571681024e-282	-0.264361503684669	0.663	0.869	3.15700428710382e-277
SLC7A5	1.49523227184764e-281	-0.312661494220567	0.338	0.66	5.01470999332262e-277
SNU13	2.51907121768765e-281	-0.349854355557932	0.996	0.999	8.44846104988084e-277
RPL32	4.05554413283099e-281	-0.402300564472852	1	1	1.36014839126886e-276
WDR77	1.19445161701641e-280	-0.29769627179884	0.766	0.915	4.00595183314963e-276
C20orf27	3.3057976351162e-280	-0.385838027857077	0.974	0.992	1.10869841086527e-275
KDELR1	4.75783694850051e-280	0.354332387487328	0.993	0.982	1.5956833557881e-275
SSR4	5.78209458318508e-280	0.435586218842847	1	1	1.93919888130861e-275
RPS18	1.31700605493832e-279	-0.423472895199914	1	1	4.41697490705214e-275
CASC4	4.58722295962677e-279	0.260504564602518	0.864	0.651	1.53846283619963e-274
ETS1	1.00200905282921e-278	-0.304574760289893	0.529	0.796	3.36053796137861e-274
GLOD4	1.11846523708585e-278	-0.330033524553583	0.88	0.955	3.75110871213851e-274
SLC22A18	4.1643826477213e-277	0.250059211317868	0.764	0.467	1.39665065239277e-272
SNRPF	6.78275822162402e-277	-0.399051130464785	0.966	0.991	2.27480145236826e-272
MCL1	1.07665758923963e-276	0.349042375577662	0.88	0.718	3.61089422279186e-272
GLA	1.66645375317469e-276	-0.299700081463692	0.616	0.832	5.58895259739726e-272
BUD23	2.39267537919469e-276	-0.373547026282048	0.976	0.99	8.02455468674316e-272
ARID4B	4.24831277052027e-276	0.357694341786881	0.977	0.946	1.42479913697709e-271
PHGDH	1.28223551186152e-275	-0.443284585950638	0.915	0.983	4.30036145968115e-271
REV3L	1.45579426234715e-275	-0.309408439489065	0.714	0.877	4.88244279705986e-271
BBX	2.09345381147032e-275	0.401146624445216	0.997	0.992	7.02102539290915e-271
PBDC1	3.40286468647004e-275	-0.316934536569888	0.807	0.923	1.14125275854832e-270
LACTB	5.77863173021862e-275	0.303299170762007	0.874	0.71	1.93803750968072e-270
SMAD3	6.1201563112043e-275	0.25844208345081	0.676	0.383	2.0525780236517e-270
KRCC1	3.49591132210738e-274	0.281349010067652	0.9	0.756	1.17245873920837e-269
NDUFS8	5.00639937467801e-274	0.35082504132984	0.992	0.98	1.67904622227951e-269
SNX6	7.18166503394542e-274	0.30332745245296	0.981	0.942	2.40858681908462e-269
VDAC3	8.18069265225482e-274	-0.356586186953297	0.94	0.977	2.74364070171322e-269
TMEM183A	9.56230526457989e-274	-0.288590500779882	0.858	0.949	3.2070059396348e-269
KRT10	1.54546025652716e-273	0.375178176244447	0.988	0.972	5.18316460834079e-269
COQ10B	3.67187218218961e-273	0.259520300090292	0.862	0.682	1.23147249246275e-268
P4HB	4.22724768821263e-273	0.395867542464738	1	1	1.41773432967275e-268
SNRNP25	7.5632637449708e-273	-0.366086133976907	0.904	0.96	2.53656739478831e-268
SORT1	1.36039853099028e-272	-0.258372474314448	0.648	0.851	4.5625045932352e-268
CCT2	6.16321115023082e-272	-0.444424556583604	0.984	0.994	2.06701775556441e-267
ATP5PB	1.45365862459129e-271	-0.384979423465336	0.987	0.997	4.87528029515427e-267
SERINC3	2.77223812937053e-271	0.325756956156496	0.983	0.942	9.29753223828287e-267
FDFT1	8.13751357412631e-271	-0.362965338551466	0.975	0.993	2.72915930249048e-266
EIF1	2.06703339371242e-270	0.378555167550119	0.999	0.999	6.93241659583271e-266
GRSF1	2.10586478408694e-270	-0.321668783183265	0.916	0.974	7.06264931287077e-266
MIDN	2.36992042762186e-270	0.388108276284348	0.973	0.928	7.94823913015819e-266
FAM49B	6.32612186225012e-270	-0.310614724423446	0.883	0.956	2.12165475016145e-265
CYB5R3	1.05335313408828e-269	0.336379133452182	0.994	0.987	3.53273574110528e-265
BRI3	3.005963692647e-269	0.363871273787792	1	1	1.00814010323995e-264
ACAA2	4.29935973393788e-268	-0.285632698109825	0.865	0.945	1.44191926756809e-263
GXYLT2	8.00407174572839e-268	0.437898690132812	0.954	0.884	2.68440558208239e-263
POP1	1.31928230272623e-267	-0.276802785302078	0.636	0.839	4.42460898688323e-263
PLK2	3.3990868543714e-267	-0.271495898432043	0.276	0.616	1.13998574921908e-262
TP53TG1	3.86251476180719e-267	0.296903463350263	0.858	0.659	1.29541020081489e-262
DUT	1.0200380144402e-266	-0.474685895178601	0.983	0.993	3.42100349282955e-262
OSTM1	6.36066687657552e-266	-0.290563562929991	0.783	0.923	2.1332404570659e-261
CD59	1.01982235623895e-265	0.404787492837636	0.989	0.977	3.42028021835419e-261
THEM4	2.11931609010151e-264	-0.301115603039037	0.866	0.945	7.10776230298243e-260
ERLEC1	2.66576664890981e-264	0.307780306342876	0.964	0.918	8.94044818711373e-260
CCT6A	3.09589319718816e-264	-0.43213544952199	1	1	1.03830066047297e-259
ACADVL	3.49887548220625e-264	0.361446860341121	0.96	0.895	1.17345285922233e-259
HAGHL	4.70882071629351e-264	-0.336364346417936	0.858	0.942	1.57924429183052e-259
MAP9	5.25560498356146e-263	0.267657398175286	0.837	0.635	1.76262479938684e-258
RNF213	6.05990386409171e-263	0.33667741148191	0.975	0.909	2.03237055793908e-258
IDH3B	9.09114977204666e-263	-0.324003052223121	0.924	0.969	3.04898981054901e-258
NR1H2	2.52780506467852e-262	0.269882870946615	0.915	0.789	8.4777526259188e-258
IQGAP1	3.21924204460918e-262	0.369654162590119	0.985	0.95	1.07966939692103e-257
CBX3	6.6365205329522e-262	-0.395782115805276	0.996	0.999	2.22575625634151e-257
PON2	6.72944309003163e-261	0.414343743124232	0.986	0.972	2.25692062353481e-256
PAICS	1.13050162447298e-260	-0.377308472395988	0.944	0.986	3.79147634815749e-256
FAM96B	2.5647240662886e-260	0.381666705714098	0.998	0.997	8.6015715735187e-256
RPL12	2.56581442716705e-260	-0.443679348468925	1	1	8.60522842583286e-256
CTDSP2	2.74231537270222e-260	0.25736919518166	0.878	0.713	9.19717729696871e-256
MOSPD3	3.7488046353463e-260	0.284014981607336	0.914	0.795	1.25727409860244e-255
TMEM9	7.90603370618386e-260	0.261178633633425	0.933	0.818	2.65152558437994e-255
METTL23	1.11383411736507e-259	0.326758637931862	0.98	0.949	3.73557686281898e-255
H1FX	2.13709956828955e-259	0.581565446557612	0.984	0.964	7.16740453212949e-255
FAM207A	7.53246385415261e-259	-0.315037488325017	0.897	0.961	2.5262377274057e-254
RPS8	7.72356314181444e-259	-0.340249614630304	1	1	2.59032860650173e-254
SARAF	9.5660909768867e-259	0.399443904855451	0.993	0.982	3.20827559182826e-254
ZBTB38	1.50903529598981e-258	0.401920559072103	0.956	0.889	5.06100257569062e-254
GALE	4.59529595107211e-258	-0.344742944001414	0.894	0.956	1.54117035607056e-253
RASSF3	8.8428422165457e-258	-0.260934953366626	0.536	0.788	2.9657124225851e-253
MALT1	1.05549111150563e-257	0.256242082070664	0.801	0.568	3.53990608976759e-253
SAMD9	1.54758845966046e-257	0.34499647964511	0.819	0.601	5.19030217600925e-253
ILK	2.14020073193501e-257	0.280628622350986	0.935	0.852	7.17780521476363e-253
POLR1D	2.58734255884619e-257	-0.321496607122826	0.986	0.994	8.67742947385834e-253
UQCR10	4.21707786597623e-257	-0.335037207932664	0.999	1	1.41432357469111e-252
NIN	5.62448692250861e-257	-0.291796772912302	0.74	0.895	1.88634042407094e-252
RPL38	5.91714081007924e-257	-0.439877664481183	0.999	1	1.98449068488438e-252
UBE2R2	9.88623545480732e-257	0.309818626870414	0.962	0.918	3.31564564683328e-252
UCHL5	1.0086043532842e-256	-0.356337007098494	0.912	0.972	3.38265728004453e-252
FMN1	1.23672635328086e-256	-0.355994228767944	0.827	0.931	4.14773284363336e-252
PHF20L1	2.33812348794919e-256	0.337421473770644	0.978	0.959	7.84159855388399e-252
DMXL2	3.80590847026319e-256	0.408240697858457	0.856	0.685	1.27642558275687e-251
ROCK2	4.14373792861101e-256	0.358820018411099	0.976	0.94	1.38972682649756e-251
CSNK1D	6.91118805066293e-256	0.304349805556155	0.963	0.899	2.31787424843133e-251
SRP14	7.91405415692274e-256	0.312255853328395	1	1	2.65421548314875e-251
PPT1	6.90423855902787e-255	-0.277522023880799	0.837	0.944	2.31554352792677e-250
TIMM8B	1.95980704823326e-254	-0.315862080510185	0.912	0.974	6.57280087836472e-250
RPL22	3.90013892529201e-254	-0.2817689221742	1	1	1.30802859276444e-249
MZT2A	5.83027027588396e-254	-0.319835499006522	0.991	0.996	1.95535604512596e-249
SLC35B2	8.34974129531125e-254	-0.270502408298761	0.734	0.875	2.80033623562149e-249
SLIRP	7.15440291841128e-253	-0.39768399078258	0.979	0.993	2.39944365077678e-248
MRPS2	8.09714709642779e-253	-0.26416964979274	0.801	0.917	2.71562119319995e-248
HYI	8.50126115951005e-253	0.313615608375044	0.902	0.766	2.85115296767648e-248
HOXB2	3.64949146296173e-252	0.275863639404097	0.896	0.765	1.22396644684811e-247
ATP5F1B	4.13612360257746e-252	-0.400307403150892	0.996	0.999	1.38717313383243e-247
SHC1	4.29792809265376e-252	0.290758196756527	0.93	0.825	1.44143912371422e-247
PARVB	4.43651640629719e-250	-0.274389786760412	0.852	0.944	1.48791887234395e-245
IFRD2	6.26981668569014e-250	-0.285518358871278	0.861	0.95	2.10277112004676e-245
EPS8	7.22385470886819e-250	-0.347214421213892	0.93	0.984	2.42273639226021e-245
PYGL	3.47887071001541e-249	-0.276068426411418	0.626	0.842	1.16674365872497e-244
MTHFD1	3.70234752854361e-249	-0.277573066639308	0.707	0.887	1.24169331412296e-244
AC016831.1	9.66380979618401e-249	0.289942588138934	0.744	0.468	3.24104852944419e-244
MRPS9	1.79848150868468e-248	-0.302219401744631	0.764	0.899	6.03174728382667e-244
GOLGB1	1.97580169308188e-247	0.480016804715854	0.994	0.983	6.62644371825801e-243
MGST3	2.01189607620068e-247	0.367975133754618	1	0.999	6.74749706036185e-243
UBXN4	7.53304410637893e-247	0.352687491753073	0.991	0.969	2.52643233239737e-242
SDHAF3	1.17308790457587e-246	-0.299694648054691	0.864	0.949	3.93430221436655e-242
WWTR1	1.34115297709087e-246	0.409267245179397	0.987	0.962	4.49795885456735e-242
SNRPC	2.50313423012235e-246	-0.308384846916476	0.97	0.989	8.39501158098433e-242
NTHL1	2.52671165708461e-246	-0.267180683453781	0.801	0.915	8.47408555553035e-242
LEPROT	5.62878460979892e-246	0.309297920901594	0.963	0.917	1.88778178243436e-241
RPA1	9.21216965880416e-246	-0.317992109612297	0.868	0.954	3.08957746016974e-241
LDHA	6.09848180980092e-245	0.63494546006863	1	0.998	2.04530882937103e-240
AIMP2	8.47844464061919e-245	-0.258104072536739	0.698	0.863	2.84350076357086e-240
CYTL1	4.79097077963541e-244	-0.417286606587288	0.875	0.961	1.60679578007412e-239
TMBIM6	8.58278273842474e-244	0.43106718851791	0.999	0.998	2.87849367481289e-239
FAM43A	1.53205147243082e-243	0.321950127057414	0.631	0.355	5.13819422823848e-239
TPD52L1	2.68987727064669e-243	-0.288335391468107	0.392	0.692	9.02131039029487e-239
POLR2E	2.85299526465373e-243	-0.295369601607533	0.983	0.993	9.56837551859568e-239
PGRMC2	3.39033027362571e-243	0.286434922574624	0.911	0.773	1.13704896716859e-238
TIMM17A	6.41526337735151e-243	-0.314344842482548	0.915	0.971	2.15155103149615e-238
ALDH9A1	1.28401080190708e-242	-0.278049446916342	0.78	0.914	4.30631542743595e-238
MDH1	2.931892623752e-242	-0.423932463517006	0.972	0.988	9.83298148153945e-238
MT-ATP8	4.20997320695581e-242	-0.275099909970447	0.828	0.939	1.41194081414884e-237
PGAM1	7.04995435618613e-242	-0.370502703763144	0.999	0.999	2.3644136919777e-237
NME4	1.19913476691809e-241	-0.373918159677294	0.987	0.994	4.02165818128988e-237
SAMM50	1.98153902524901e-241	-0.283373275847642	0.829	0.928	6.64568558288013e-237
AAK1	1.90607157548647e-240	0.296236862344493	0.889	0.748	6.39258284986653e-236
MYL12A	1.95894368446548e-240	0.342455837708044	0.976	0.954	6.56990532896033e-236
HDHD5	2.57376707714354e-240	-0.253290211235769	0.756	0.894	8.63190002332401e-236
ORC6	3.16442452377098e-240	-0.382043378732448	0.593	0.834	1.06128469678231e-235
ATP6AP2	9.28678115761999e-240	0.367364912984659	0.955	0.918	3.11460066464259e-235
GABARAPL2	1.61566108589212e-239	0.312667332102506	0.995	0.987	5.418604149865e-235
HMGB3	9.03234222922248e-239	-0.267058533962389	0.577	0.867	3.02926693683664e-234
STMN1	1.96939159187961e-238	-0.497335847129558	0.972	0.995	6.60494552084584e-234
EZH2	2.13076692875661e-238	-0.305955376064931	0.583	0.828	7.1461661256639e-234
RPL39	1.73118081304063e-237	-0.402054817126004	0.995	0.998	5.80603421077567e-233
M6PR	8.77324392853491e-237	-0.323991089898218	0.957	0.984	2.94237054875204e-232
HEBP2	1.09309313233576e-236	0.316867532937413	0.951	0.912	3.66601574722768e-232
BAD	2.54015500490205e-236	0.270698136103193	0.941	0.866	8.5191718554405e-232
WBP11	1.34416949723675e-235	-0.32065074924969	0.955	0.99	4.50807565983261e-231
CDIPT	2.52529263547918e-235	0.263734157071291	0.942	0.857	8.46932644087009e-231
ENAH	4.42425842019698e-235	-0.339041032030201	0.911	0.987	1.48380778896566e-230
CCNI	5.47163325032958e-235	0.335651501256338	0.999	0.998	1.83507635949553e-230
NDUFC2	7.01785763869193e-235	-0.550000786964412	0.998	1	2.3536490948645e-230
EEF1D	5.54657075320619e-234	0.37455596696607	1	1	1.86020889921029e-229
CHML	9.01202305506575e-234	-0.263892676019187	0.465	0.746	3.02245229220795e-229
NPC2	1.15548796128457e-233	0.35902273067671	0.997	0.989	3.87527552455618e-229
TRAM1	5.80837300764519e-233	0.311058943617251	0.98	0.952	1.94801213930404e-228
RPL14	2.47467005719777e-232	-0.300673006873915	1	1	8.29954843782989e-228
RPS26	4.47276707637487e-232	-0.375580899703002	0.999	1	1.50007662207461e-227
SRPX	6.97054385928916e-232	-0.308260403425363	0.842	0.943	2.3377809995284e-227
LARP6	4.64510412181815e-231	0.29246162226085	0.915	0.824	1.55787502037537e-226
PERP	2.912261867152e-230	0.347362948600432	0.9	0.798	9.76714385005439e-226
MME	3.97415653255881e-230	0.649392890050341	0.906	0.822	1.33285261788957e-225
BSG	2.28606539650508e-229	0.326856697693743	1	0.998	7.66700612679872e-225
CHCHD3	2.32363759366135e-229	-0.312059992773992	0.973	0.99	7.79301576162143e-225
PARK7	1.40895425650233e-228	-0.299439987816557	0.999	1	4.72535078545753e-224
PPM1G	2.50831156308322e-228	-0.335405952815709	0.993	0.998	8.41237532026851e-224
STAT1	3.67179628632768e-228	0.51209188122732	0.948	0.921	1.23144703850858e-223
WDR61	6.9669266562657e-228	-0.252871731462033	0.827	0.926	2.33656786197839e-223
IFIT3	1.27841371662365e-227	0.455252437242684	0.669	0.377	4.28754392281239e-223
PPP1R35	1.28129861556955e-227	0.28989659093364	0.954	0.904	4.29721929689714e-223
AMDHD2	6.59553588111316e-227	-0.250880514115959	0.753	0.879	2.21201082380773e-222
COX7B	8.63760941141897e-227	-0.320267858562649	0.998	0.998	2.89688144440169e-222
PJA2	9.43654314815011e-227	0.280360291967452	0.924	0.801	3.16482784102658e-222
NFIB	9.70540681666848e-227	0.266079652455786	0.792	0.567	3.25499933817427e-222
SPECC1	1.25352872481345e-226	-0.269379236762323	0.706	0.881	4.20408463727934e-222
ST8SIA1	6.04731042674004e-226	-0.250439735190812	0.68	0.888	2.02814697092007e-221
EXOSC1	7.28749559019589e-226	-0.280535367414772	0.892	0.956	2.4440802710399e-221
PDLIM7	1.00093200583448e-225	0.267101745802823	0.813	0.632	3.35692576116768e-221
PTP4A2	4.66478009147607e-225	0.309247908584361	0.997	0.995	1.56447394707925e-220
IFIT1	6.96679748564865e-225	0.337389497135551	0.45	0.175	2.33652454073684e-220
ABRACL	8.35283175367983e-225	-0.265188268567994	0.841	0.933	2.80137271354914e-220
NOP16	1.20205558943007e-224	-0.292885229428566	0.826	0.932	4.03145403583055e-220
ITGA6	5.8495002584008e-224	-0.264525525673213	0.57	0.811	1.96180539666246e-219
GLG1	6.4429833655381e-224	0.266030556619306	0.951	0.87	2.16084776113417e-219
VDAC1	5.7477285481202e-223	-0.361768110051184	0.99	0.996	1.92767320046855e-218
ROCK1	1.42054329705114e-222	0.311624433797742	0.982	0.96	4.76421810965011e-218
CBX1	1.59866929485688e-222	-0.318845886081691	0.963	0.99	5.36161708109101e-218
NUCKS1	2.35358703171779e-221	-0.41863676736234	0.998	0.999	7.89346018697512e-217
NOC2L	8.84105511823242e-221	-0.282931330602238	0.9	0.962	2.96511306555279e-216
VMA21	1.68158310908089e-220	-0.285695444253802	0.929	0.979	5.63969343123549e-216
UBE3A	4.09751388501459e-220	-0.313934660296846	0.951	0.985	1.37422420675619e-215
RHEB	6.02733207473971e-220	-0.378200262588312	0.997	0.999	2.0214466312262e-215
RCAN1	6.67841188668085e-220	-0.262303386824551	0.707	0.878	2.23980577855503e-215
ATAD3A	7.99515740447755e-220	-0.262360684052613	0.788	0.911	2.68141589031368e-215
SNRPA1	1.05187519845208e-219	-0.345251939791996	0.914	0.968	3.52777904056858e-215
BRK1	1.05311266475169e-219	0.296127098336657	0.994	0.99	3.53192925504423e-215
HMG20B	1.42045064345209e-219	-0.38672482911269	0.976	0.992	4.76390736800961e-215
NDUFAF4	1.47808329496119e-219	-0.265463378908536	0.812	0.914	4.95719575464084e-215
RPL37	4.53301839829906e-219	-0.387596223933272	1	1	1.52028371042154e-214
ATP6V1C1	5.28602025538064e-219	-0.301421130584192	0.943	0.978	1.77282547324956e-214
TCOF1	2.70272762717797e-218	-0.322404768086735	0.855	0.947	9.06440791602948e-214
C4orf3	7.0299138147508e-218	0.354211786639303	0.979	0.954	2.35769249519112e-213
RPS4X	9.34900226295886e-218	-0.350368923874586	0.999	1	3.13546837895114e-213
EEF1B2	1.92484850310289e-217	-0.359089254127178	1	1	6.45555690970646e-213
TNFRSF14	3.1992532798744e-217	-0.3220623435325	0.946	0.981	1.07296556500428e-212
NEAT1	8.14395221813932e-217	0.984625212769744	0.999	0.992	2.73131869491956e-212
TPP1	4.84858293775187e-216	0.265833270143644	0.947	0.853	1.62611774566322e-211
CCDC137	1.35838052281364e-215	-0.305524770495691	0.905	0.964	4.55573659741239e-211
PDCD5	1.36045529234238e-215	-0.320639605655348	0.995	0.998	4.56269495945787e-211
POMP	1.22137650934503e-214	-0.33176411222713	0.999	0.999	4.09625253704136e-210
EIF4A1	2.13246678885157e-214	-0.439885226867507	0.996	0.999	7.15186711645041e-210
AP2M1	7.75892552739231e-213	0.299648749877129	0.992	0.985	2.60218844337683e-208
NAV1	1.89782803924484e-212	-0.307981254851074	0.792	0.902	6.36493567801934e-208
MCM3	2.59710017659173e-212	-0.374267717741958	0.708	0.873	8.71015457225333e-208
TKT	3.93605884014484e-212	-0.346239492595235	0.994	0.999	1.32007541380778e-207
ALYREF	6.18495962299183e-212	-0.336234549585887	0.88	0.958	2.074311758359e-207
SEC31A	6.46202620494446e-212	0.296415313068228	0.967	0.937	2.16723434861427e-207
SOAT1	3.8253714564171e-211	-0.332950969393786	0.819	0.924	1.28295307905317e-206
SKP1	4.03730762807286e-211	0.362613705167411	0.999	0.996	1.35403223230308e-206
WDR43	5.24927269022696e-211	-0.32259906687035	0.861	0.948	1.76050107484832e-206
AGPAT2	6.04030533124582e-211	-0.25490480433811	0.865	0.934	2.02579760199322e-206
AURKB	9.30799099826906e-211	-0.435531086187103	0.412	0.729	3.12171402099948e-206
MCFD2	1.50668662443462e-210	0.291540859779428	0.988	0.976	5.05312560102882e-206
COX20	2.00694315331734e-210	0.337119623785554	0.988	0.979	6.73088594759568e-206
BIRC5	1.16245951800368e-209	-0.454820604084203	0.599	0.882	3.89865673148073e-205
PLOD3	1.54141021018354e-209	-0.316611342215167	0.958	0.984	5.16958156291356e-205
CENPM	3.06005156058714e-209	-0.269230414375573	0.613	0.889	1.02628009238972e-204
EIF4G1	1.94522180005638e-208	-0.355652530857288	0.969	0.989	6.52388487302909e-204
COMMD6	3.65178499032779e-207	0.291485751204386	0.995	0.993	1.22473565005613e-202
SYNGR1	1.48797296473125e-206	-0.302071078760682	0.875	0.948	4.99036372911568e-202
N4BP2L2	1.60870347341713e-206	0.308234862201806	0.978	0.936	5.39526970914636e-202
AIFM1	2.27246751862072e-206	-0.261113240465727	0.791	0.9	7.62140156395017e-202
RPL37A	1.89512698788989e-205	-0.363309957576122	1	1	6.35587689198512e-201
FBXO32	2.09607835569131e-205	0.602538180957024	0.978	0.952	7.02982758931752e-201
ZNF703	4.65474653650953e-205	-0.353078219540485	0.815	0.908	1.56110889341457e-200
TUBGCP2	1.42929423679914e-204	0.274389448698636	0.957	0.922	4.79356701137697e-200
MRPS12	3.67544370522096e-204	-0.285122616406516	0.978	0.988	1.23267030985701e-199
CMC2	8.52919416820535e-204	-0.288235522368221	0.867	0.941	2.86052114013271e-199
BOLA3	1.00814337093811e-203	-0.337145292071777	0.938	0.977	3.38111123745222e-199
NDUFC1	1.03596368579222e-203	-0.334638786814066	0.953	0.984	3.47441500940995e-199
LYPLA1	1.07225561873327e-203	-0.292198370985621	0.968	0.991	3.59613089410765e-199
CDCA7	2.04997020324906e-203	-0.278259495449583	0.496	0.768	6.8751900676567e-199
RABEP1	6.69291879898172e-203	-0.287683644642252	0.962	0.987	2.24467110680249e-198
RRAGA	9.44200692985488e-203	0.277775612238077	0.905	0.8	3.16666028413473e-198
WDR46	1.00198947679204e-202	-0.257042636684105	0.797	0.902	3.36047230726516e-198
KDM1A	1.22357405407891e-202	-0.285110991570528	0.829	0.929	4.10362266256984e-198
HADHA	1.46646090098858e-202	-0.296311835815409	0.992	0.996	4.91821656973551e-198
UBL3	2.33264912491289e-202	-0.296044716719892	0.802	0.912	7.82323863513284e-198
PRMT1	1.3003774277145e-201	-0.378729373325629	0.977	0.989	4.3612058170689e-197
DERA	7.3460339738238e-201	-0.270423394719903	0.823	0.922	2.46371287414103e-196
SH3BGRL	4.14343494320137e-200	0.257583902295669	0.949	0.894	1.38962521125088e-195
MRPL27	7.64667254159024e-200	-0.289343530236873	0.987	0.994	2.56454103699854e-195
RPL9	1.00414074967375e-199	-0.321236278801538	1	1	3.36768724625581e-195
APH1A	1.41376545555352e-199	-0.25761360081563	0.939	0.975	4.7414865848354e-195
APOC1	4.17682294554192e-199	-0.286781158259335	0.667	0.83	1.40082287947585e-194
PPFIA1	4.38742211391896e-199	-0.383033706921836	0.998	0.998	1.47145362856614e-194
DESI1	5.66417908366049e-199	-0.259989642593926	0.9	0.96	1.89965238107806e-194
BLOC1S1	6.12883461700566e-199	0.280492850622655	0.975	0.958	2.05548855385136e-194
HIST1H2AC	1.2048598932935e-198	0.419947328799693	0.744	0.489	4.04085911012775e-194
IFNGR2	1.94125606692864e-198	0.31873335088178	0.977	0.959	6.51058459726527e-194
SKAP2	4.26562696311593e-198	0.25239311555714	0.942	0.873	1.43060597088982e-193
NIPSNAP2	5.01928763500363e-198	-0.255893927093094	0.925	0.962	1.68336868702752e-193
MRPS23	1.31354705437e-197	-0.296608999955542	0.98	0.988	4.4053741109461e-193
CYGB	3.05864066666863e-197	0.453125655925051	0.991	0.989	1.02580690678732e-192
PRMT2	5.79982133391347e-197	-0.26763712064504	0.987	0.996	1.9451440789679e-192
RPL36	1.292700072984e-196	-0.262261386683214	1	1	4.33545750477374e-192
TNS3	1.48779329119063e-196	0.271315703261524	0.923	0.826	4.98976113999515e-192
SYTL2	2.06553266200111e-196	-0.25549194439399	0.532	0.748	6.92738344181931e-192
MTDH	8.92334161397969e-195	-0.297027333032464	1	0.999	2.99271031049651e-190
RPL26L1	1.7962552600136e-194	-0.279632804345828	0.951	0.98	6.0242808910336e-190
UGDH	3.57589789429645e-194	-0.293007718124904	0.728	0.864	1.19928463578914e-189
DCXR	4.70201158584063e-194	-0.289094111214695	0.979	0.992	1.57696064565923e-189
SLK	4.75975718348164e-194	0.304295601405552	0.951	0.888	1.59632736419607e-189
RPS23	6.86589295403843e-194	-0.325907963577097	1	1	2.30268317892541e-189
NUDC	7.6276603268412e-193	-0.343115608685044	0.992	0.995	2.558164720416e-188
ZC2HC1A	8.57133907915722e-193	0.259380809775787	0.904	0.784	2.87465570036775e-188
SMARCA4	3.01564165029531e-192	-0.262711622561792	0.955	0.984	1.01138589667604e-187
COL9A3	4.38099426791129e-192	-0.38396782476206	0.656	0.86	1.46929785757209e-187
TMEM165	6.37048182495801e-192	0.300447910998838	0.969	0.94	2.13653219445442e-187
PDHA1	9.87778754323275e-192	-0.282719334040029	0.931	0.965	3.3128123862494e-187
HNRNPC	1.32008825691727e-191	-0.331055872364205	0.992	0.998	4.42731199604915e-187
TFG	1.51423038215485e-191	0.270058315762888	0.994	0.982	5.07842585567094e-187
COX7A2	2.28208582437086e-191	-0.276840545030746	0.998	0.999	7.65365943777499e-187
RBM8A	6.23026202345377e-191	-0.343164241372428	0.99	0.997	2.08950527742593e-186
RASSF8-AS1	9.35216854553986e-191	0.277878762532677	0.896	0.77	3.13653028680316e-186
HELLS	3.27294452770712e-190	-0.329402913062774	0.733	0.904	1.09768013570241e-185
BNIP3	2.58022407965904e-189	0.642851206696573	0.977	0.953	8.65355551836048e-185
METRN	2.35815490942902e-188	-0.346269468987089	0.979	0.993	7.90877993524303e-184
PPIH	3.66784223714426e-188	-0.255738847252885	0.788	0.911	1.23012092949344e-183
WDR1	5.12461163197277e-188	0.309481263057614	0.975	0.962	1.71869224913103e-183
PPP1CC	1.04340219176498e-187	-0.277374974569728	0.966	0.991	3.49936227074139e-183
SRSF3	3.55308220077773e-187	-0.323669565940143	0.991	0.996	1.19163270849684e-182
KHSRP	3.75496155153476e-187	-0.342871783828295	0.9	0.969	1.25933900515373e-182
GLUL	5.51787429609001e-187	0.362188845466221	0.943	0.88	1.85058468142267e-182
RNF181	9.89943150932647e-187	0.270874622424875	0.982	0.961	3.32007133959791e-182
RECQL	1.39360372146313e-186	0.335586430264197	0.961	0.932	4.67386816104303e-182
AGAP3	4.43790314096484e-186	-0.259108412746847	0.918	0.956	1.48838395541679e-181
CALU	5.2530490943949e-186	0.373550563780695	1	0.999	1.76176760527816e-181
MTCH2	1.39299811909548e-185	-0.267338234697554	0.938	0.982	4.67183709182242e-181
C3orf14	1.55791000886898e-185	-0.344935242737716	0.967	0.986	5.22491858774478e-181
UBN1	2.47706751321572e-185	0.255725520084149	0.945	0.882	8.30758902582289e-181
SPRY1	3.39512592361734e-185	0.374680241613022	0.738	0.521	1.13865733226278e-180
IMP3	3.4565785939927e-185	-0.258810381107539	0.929	0.964	1.15926732885327e-180
UTP18	5.39914227959631e-185	-0.282968099373573	0.934	0.969	1.81076433773101e-180
PPIF	1.71419090618443e-184	-0.260720651802021	0.879	0.954	5.74905346116133e-180
NONO	4.29199407462964e-184	-0.295935066733467	0.985	0.994	1.43944897274929e-179
HNRNPF	4.93692349047609e-184	-0.317956422998259	0.983	0.994	1.65574540023587e-179
HSPE1	6.30632757256807e-184	-0.391076010253849	0.999	1	2.11501614128788e-179
CHAF1A	1.24139095031125e-183	-0.301737023241724	0.582	0.797	4.16337696915387e-179
SRFBP1	3.83642925460199e-183	0.321558061491689	0.905	0.828	1.28666164340842e-178
TFDP1	7.30278187564823e-183	-0.287695628593557	0.793	0.911	2.4492069854549e-178
UBA2	8.34929545167514e-183	-0.291154837203719	0.953	0.986	2.80018670858281e-178
TUFM	1.18637431912046e-182	-0.294059787576714	0.992	0.996	3.97886219146619e-178
DEGS1	1.68494947888649e-182	0.272335854005758	0.905	0.792	5.65098356228949e-178
HTRA1	2.11569496145111e-182	0.581143053171796	0.639	0.457	7.09561776171473e-178
HNRNPM	1.71242288126852e-181	-0.356101315064185	0.956	0.98	5.74312385919835e-177
CEP250	5.46882315087011e-181	0.254781302488612	0.83	0.681	1.83413390833882e-176
CENPW	9.9462400610172e-181	-0.298387751088344	0.663	0.884	3.33576999166395e-176
PHB2	2.16150619176128e-179	-0.260939448060802	0.998	0.997	7.24925946592897e-175
ECM1	1.72549571961109e-178	0.277237717299537	0.846	0.664	5.78696754443167e-174
AURKAIP1	2.36134700311297e-178	-0.269201085020069	0.998	1	7.91948557904029e-174
BTG1	3.61271695402835e-178	0.595069602793852	0.994	0.987	1.21163301204203e-173
DHCR24	1.09772299688751e-177	-0.274720997431728	0.819	0.924	3.68154338696134e-173
SDHB	9.1391526478373e-177	-0.289606904200873	0.955	0.978	3.06508901503167e-172
CSTB	1.85842333131156e-176	-0.324653127683495	1	1	6.2327801685527e-172
ZEB2	3.97517466908305e-176	0.308610443807237	0.983	0.941	1.33319408051707e-171
HMGN2	6.53465780817763e-176	-0.349242330201305	0.942	0.978	2.19159353570662e-171
CTSH	1.18582195588344e-175	-0.311757500949876	0.923	0.965	3.97700967564187e-171
NASP	1.3043633638798e-175	-0.407618778253299	0.975	0.987	4.37457384978009e-171
PEPD	2.50003318130612e-175	-0.268067080925261	0.898	0.947	8.38461128346446e-171
SLC2A4RG	3.22787137985043e-175	0.295567390550773	0.962	0.919	1.08256350337424e-170
RAI14	3.99143863428052e-175	-0.264879564766627	0.924	0.984	1.338648689165e-170
C6orf48	8.5234935372735e-175	0.304088243807633	0.983	0.954	2.85860926253079e-170
CLIC1	1.49004205806305e-174	0.304369121100328	0.996	0.996	4.99730305433185e-170
ADIPOR1	1.67564203188747e-174	-0.251736772261509	0.942	0.966	5.61976824654421e-170
COPB1	7.82044728982175e-174	0.288801450288582	0.918	0.834	2.62282161206042e-169
LBR	3.51199430292297e-173	-0.25707018532835	0.648	0.814	1.17785264931431e-168
AK2	3.51715135097793e-173	-0.261779986126797	0.964	0.982	1.17958222009098e-168
MCM7	2.20190467404211e-172	-0.325273952483629	0.789	0.919	7.38474789580242e-168
PCLAF	2.70243964400186e-172	-0.331397931597238	0.682	0.906	9.06344207805344e-168
DDX21	3.35735460480996e-172	-0.281858949412841	0.95	0.982	1.12598958736116e-167
CHMP2A	6.58302791052303e-172	0.261610180086181	0.987	0.982	2.20781590063121e-167
LMNA	7.56787635296682e-172	0.429862549887606	0.999	0.999	2.53811437125801e-167
PSME1	8.77367250983675e-172	0.284525976291402	0.972	0.947	2.94251428634905e-167
PDE4B	1.22260836051686e-171	0.418767150033375	0.93	0.834	4.10038391950144e-167
HNRNPD	3.64037993973474e-171	-0.336773949942511	0.987	0.994	1.22091062418824e-166
ECHS1	4.34043515606347e-170	-0.269544141912425	0.989	0.995	1.45569514264057e-165
MRPS18B	6.43910653753642e-170	-0.250715719170577	0.98	0.99	2.15954755055896e-165
HSPA4	2.01468160497042e-169	-0.328441392788912	0.952	0.979	6.75683916674978e-165
EIF1AX	3.20335825878837e-169	-0.286469773843552	0.98	0.993	1.07434229283244e-164
SLC2A3	1.46156601602201e-168	0.273603084178852	0.877	0.726	4.90180010453463e-164
TTC3	1.71116802092081e-168	0.312277293058842	0.999	0.997	5.73891530856422e-164
SRSF2	1.83684165086042e-168	-0.293558593960482	0.983	0.99	6.16039952865569e-164
EIF2AK2	6.02293018199893e-168	0.334455016365595	0.974	0.962	2.0199703244388e-163
DDX5	7.39335199842997e-168	0.439579225874628	0.997	0.996	2.47958239323344e-163
SCD	1.31918558696933e-167	-0.308019641726856	0.988	0.997	4.42428462157774e-163
UBE2N	2.18834489987447e-167	-0.251646915617926	0.914	0.961	7.33927112519901e-163
FUCA1	1.21579250102065e-166	0.293223742559011	0.76	0.557	4.07752488992306e-162
FOSL1	3.00965991367002e-166	0.695036393699145	0.831	0.718	1.00937974184665e-161
CFL1	3.05479079800125e-165	0.279789850536849	1	1	1.02451573783366e-160
RAB6A	3.4119117387821e-165	0.259940843077338	0.972	0.935	1.14428695895274e-160
UGCG	3.87275533460459e-165	-0.252685630766314	0.572	0.754	1.29884468411969e-160
EIF3B	4.56990126558366e-165	-0.266372311736635	0.968	0.988	1.53265348645145e-160
POLR2J3.1	3.95174176498238e-164	0.291955067221636	0.994	0.976	1.32533515313979e-159
TUBA1B	8.42751147879705e-164	-0.584191120282505	0.988	0.995	2.82641879975895e-159
HMGN3	9.86505969796406e-164	-0.252957038889752	0.972	0.985	3.30854372150319e-159
SLC43A3	2.08623475958033e-163	0.364840987934262	0.985	0.969	6.99681413668051e-159
LSM5	4.42341406931767e-163	-0.30736830363564	0.98	0.994	1.48352461056776e-158
LMO4	8.00250958751015e-163	0.352432266751446	0.944	0.889	2.68388166545916e-158
TXNRD1	1.33662368722181e-162	0.530834904280028	0.972	0.947	4.4827685222045e-158
TMEM219	2.71562469747475e-162	0.26651039974147	0.987	0.974	9.10766211039081e-158
HEY1	6.00744767740516e-162	0.350733842366352	0.785	0.628	2.01477780204814e-157
MCM6	7.13734357586771e-162	-0.252684163155373	0.533	0.761	2.39372228847451e-157
SQSTM1	2.0607795747421e-161	0.372170732574402	0.999	0.999	6.91144253777006e-157
DNAJC2	1.11096487490064e-160	-0.270189668931321	0.965	0.985	3.72595399744175e-156
NUP50	3.83431991273134e-159	-0.260782154902166	0.823	0.91	1.28595421233184e-154
RNF7	1.21115852425414e-158	0.25591355138686	0.993	0.987	4.06198345864353e-154
CCT4	3.02640902899036e-158	-0.323290360719077	0.989	0.995	1.01499706014279e-153
SSRP1	6.37440354117873e-158	-0.277604092975439	0.98	0.993	2.13784745964052e-153
UQCRQ	1.73677339644466e-156	-0.261834666357564	0.994	0.998	5.8247906169961e-152
AHCYL1	1.87965949580997e-155	0.256999718940573	0.983	0.971	6.30400201704747e-151
RPS19BP1	1.87500536905207e-154	-0.270679648007534	0.991	0.996	6.28839300672684e-150
DUSP4	2.3149789414253e-154	0.348476537218587	0.997	0.992	7.76397637375216e-150
ATRX	3.71507275568729e-154	0.28467926116865	0.986	0.971	1.2459611008024e-149
LGALS3BP	4.15154758168125e-154	0.413572981669509	0.995	0.995	1.39234602794426e-149
KPNB1	4.95970894518525e-154	-0.293237571242293	0.999	0.999	1.66338718603623e-149
NIFK	7.97940600186531e-154	-0.264734489220743	0.956	0.981	2.67613318490559e-149
UBR5	1.4605340705039e-152	-0.253684940948478	0.918	0.963	4.89833916565597e-148
ATP5F1D	3.77624682763316e-152	-0.296275787441703	0.996	0.998	1.26647766105161e-147
SF3A3	6.84619919142707e-152	-0.265418598620137	0.918	0.96	2.29607828482081e-147
DNAJC8	9.57535553208538e-152	-0.270594028774934	0.995	0.998	3.21138273835079e-147
NME3	1.06020162543754e-151	0.25024956316936	0.967	0.925	3.55570421139242e-147
RPS21	1.30386258426873e-151	-0.288749991729349	1	1	4.37289433512048e-147
EEA1	2.56830379424494e-151	-0.2802518513135	0.911	0.964	8.61357726513867e-147
PRKDC	4.91787045416873e-151	-0.320137134629786	0.996	0.999	1.64935539291911e-146
SSBP1	7.40077331236557e-151	-0.260704350615466	0.998	0.998	2.48207135350116e-146
MAD2L1	1.02599766025786e-150	-0.266432325192894	0.669	0.877	3.44099095297281e-146
FSTL1	1.85820991951729e-150	-0.258384294412815	0.794	0.894	6.23206442807708e-146
LINC00520	2.00391050039916e-150	-0.348975325723368	0.259	0.508	6.72071503623872e-146
TPX2	4.27042771123439e-150	-0.395401284661771	0.694	0.903	1.43221604579379e-145
RPS19	5.98001187729526e-150	-0.251387072807881	1	1	2.00557638340728e-145
MSMO1	4.50888368643953e-148	0.321058947094339	0.839	0.693	1.51218941075809e-143
TPM3	1.29651718599497e-147	-0.298137822307867	0.999	0.999	4.34825933838992e-143
EID1	2.35493090079466e-147	0.291367587690555	0.999	0.998	7.89796725508514e-143
CYHR1	3.2412141840016e-147	0.254885968974055	0.977	0.951	1.08703841303046e-142
HNRNPA2B1	4.22650685588128e-147	-0.375783808058896	1	1	1.41748586932546e-142
PPDPF	2.89512139739464e-146	0.293495817522106	0.998	0.999	9.70965814258216e-142
HOMER3	3.77520432574048e-146	0.255231305885041	0.974	0.965	1.26612802676684e-141
MKI67	1.79502676113033e-145	-0.409963643080514	0.566	0.826	6.02016075147892e-141
PRDX6	5.22748440530621e-145	-0.261021918669101	0.994	0.998	1.7531937198516e-140
RUVBL1	7.08594878209463e-145	-0.264191347344109	0.949	0.98	2.3764855025389e-140
BRIX1	1.47039531245163e-144	-0.254045963347343	0.922	0.961	4.93141179890026e-140
CDC20	3.80617273490328e-144	-0.299836312745444	0.483	0.73	1.27651421183186e-139
RPL28	5.97893635507974e-144	0.309263488615684	1	1	2.00521567476664e-139
DBF4	1.68462369552463e-143	-0.285251055118306	0.809	0.918	5.64989095005051e-139
G3BP2	1.97529655443795e-143	-0.277087610527856	0.966	0.985	6.62474958427401e-139
LSM3	2.61007641187376e-143	-0.262929369913343	0.958	0.986	8.75367427014221e-139
TMEM59	7.50169386236697e-143	0.340709787355638	0.99	0.991	2.51591808756063e-138
RBM28	1.73974152499674e-142	-0.253406883968036	0.935	0.97	5.83474512653407e-138
CDKN3	3.13748326541278e-142	-0.255685485005914	0.641	0.863	1.05224913755414e-137
ATP6V0B	7.47909916615967e-142	-0.296150967462981	0.998	0.998	2.50834027834663e-137
CLSPN	9.77283741804336e-142	-0.319095757397658	0.61	0.815	3.27761421326338e-137
AEBP1	1.05226385556189e-141	-0.293238066389472	0.949	0.985	3.52908251878347e-137
LRRC59	2.46123870200356e-141	-0.25185804619069	0.979	0.993	8.25450235877952e-137
FUS	2.48381909840657e-141	-0.262504978116723	0.995	0.997	8.33023249223594e-137
NOP58	3.73287939815295e-141	-0.27838433056766	0.898	0.957	1.25193309255254e-136
BZW1	1.97235499689259e-139	0.313881985455779	0.993	0.983	6.61488418857837e-135
NUDT1	2.62019761203476e-139	-0.264403208782872	0.974	0.99	8.78761875124219e-135
CCT8	1.04571434250734e-138	-0.29963050299196	0.995	0.998	3.50711676190111e-134
TK1	4.28542162980294e-135	-0.265475263271954	0.726	0.939	1.43724470620331e-130
SUPT16H	4.20010343704625e-133	-0.26218966520519	0.952	0.979	1.40863069071657e-128
MRPL36	9.75509869271823e-133	0.297601817878079	0.994	0.992	3.27166499956384e-128
ATP1B3	2.84935064331415e-132	0.297817025113877	0.993	0.988	9.55615218754701e-128
RRBP1	9.52974809500931e-132	0.331818775893288	0.995	0.988	3.19608691610422e-127
ANP32E	1.22298421339087e-130	-0.265248454210882	0.856	0.942	4.10164445487029e-126
TNPO1	3.18015940314686e-127	0.256008626524916	0.961	0.945	1.06656186062739e-122
EEF1A1	4.84316634472671e-125	0.265097189644526	1	1	1.62430112869444e-120
MCM4	1.11844830441345e-124	-0.311094495485434	0.817	0.907	3.75105192334183e-120
WLS	2.09303976017769e-123	0.276896409061691	0.893	0.817	7.01963674768393e-119
ARL2	2.80512512312052e-122	0.258423043343161	0.986	0.979	9.4078286379216e-118
RPS6	3.48692695423619e-122	-0.266584563653713	1	1	1.16944556191173e-117
SFPQ	1.01021104573815e-121	-0.338119360853688	0.983	0.994	3.38804580519662e-117
CYBA	1.24107526167513e-121	0.32556772645439	0.993	0.992	4.16231821260605e-117
SDCBP	2.59912827049614e-120	-0.32880765444646	0.997	0.999	8.71695639358994e-116
UBE2S	2.92341104460363e-120	-0.374776268660625	0.99	0.995	9.80453596139164e-116
AP002387.2	9.17061973690695e-120	-0.27600611247149	0.852	0.914	3.07564244736385e-115
PTTG1	9.60519744345897e-119	-0.30136245245605	0.948	0.982	3.22139111858727e-114
EMP3	1.77116213634384e-118	-0.272681062942033	0.999	0.998	5.94012357286998e-114
KRT18	4.34442865755431e-117	0.35792963080952	0.915	0.873	1.45703448317056e-112
CLTA	1.24846862203266e-116	0.252495987847495	0.999	0.997	4.18711406457312e-112
RACK1	5.81767075194235e-116	-0.301911376506754	0.999	1	1.95113041678642e-111
PSME2	4.14914730684356e-115	0.273949290781031	0.983	0.981	1.39154102376919e-110
RPL26	9.41833997172095e-115	-0.399043832311702	1	1	3.15872285971577e-110
UBE2T	7.95824414186014e-113	-0.259770014591444	0.766	0.904	2.66903592029705e-108
GPNMB	1.90156790511335e-110	0.325878506386381	0.999	0.999	6.37747844016914e-106
POLE4	2.09124196389349e-110	0.253015906134873	0.984	0.975	7.01360729850599e-106
FADS1	1.72859751073712e-108	0.292356328692026	0.977	0.967	5.79737033151015e-104
SQLE	2.10472886063822e-101	0.472383853550016	0.978	0.965	7.05883965280847e-97
FXYD5	2.2567226062651e-101	0.261911089759433	0.998	0.993	7.56859627689191e-97
PLIN2	3.97001662471748e-100	0.449843526836373	0.95	0.929	1.33146417559775e-95
SRSF7	5.12308087272098e-100	-0.31283078465796	0.981	0.991	1.71817886309316e-95
PDIA3	1.27721324970198e-99	0.279152878351571	0.987	0.982	4.28351779685049e-95
XRCC6	1.33913767491616e-99	-0.254196373705761	0.991	0.997	4.4911999341338e-95
SEC61G	2.20372812324606e-98	0.311886851491364	0.999	0.998	7.39086337974264e-94
MARCKS	4.86667212432491e-98	0.31189907004646	0.939	0.918	1.63218449705609e-93
HIST1H1C	4.00866188156356e-97	0.401751957846823	0.952	0.894	1.34442502183879e-92
CKS2	5.0647594444791e-96	-0.320437214468711	0.892	0.956	1.6986190224894e-91
KPNA2	1.82964141568897e-93	-0.261602206596474	0.893	0.949	6.13625137993766e-89
EIF4A3	4.3481392526297e-89	-0.281145535742665	0.917	0.94	1.45827894254695e-84
SOD2	5.51497364300729e-88	0.287643187623964	0.656	0.501	1.84961186039179e-83
TRIB3	8.40249374399891e-88	0.284755460088586	0.814	0.702	2.81802835186236e-83
RPS10	1.60789466435307e-87	-0.525007458073622	0.915	0.974	5.39255712530733e-83
RPS17	1.95938861769033e-87	-0.277879505688244	0.777	0.913	6.57139754600983e-83
HIPK2	7.02491896813079e-86	-0.26539789588571	0.869	0.916	2.3560173235317e-81
CDC25B	1.5341423988313e-85	0.276370072537852	0.937	0.894	5.14520677720042e-81
NAMPT	3.26146796415609e-85	0.308685416137057	0.972	0.957	1.09383112581867e-80
UPP1	1.2162417040336e-84	-0.251277568742028	0.949	0.973	4.07903142698788e-80
GAPDH	3.82157905762448e-83	0.292105345762621	1	1	1.2816811843461e-78
HIST1H1B	6.69836713500864e-79	-0.389529375854405	0.546	0.695	2.2464983697392e-74
RPL36A	1.46502568248848e-78	-0.267291817658412	0.923	0.979	4.91340313392987e-74
DBI	6.92977712328763e-78	0.285723438340482	1	1	2.3241086516082e-73
HNRNPA3	1.8544558702839e-76	-0.260071760452909	0.995	0.997	6.21947409775813e-72
HIST1H4C	2.96844585693296e-75	-0.564400030537216	0.968	0.969	9.95557371498175e-71
CAPG	6.78524505496121e-72	-0.48817407911155	0.998	0.999	2.27563548653289e-67
TXNIP	7.18104747072096e-70	0.276406254807731	0.778	0.643	2.4083797007304e-65
YWHAZ	2.98721646154204e-64	0.296674655955707	1	1	1.00185265687197e-59
TMX4	9.65355486873671e-63	0.309463348290544	0.94	0.91	3.23760923187692e-58
MAGED2	2.86308865616372e-58	-0.273536511143527	0.932	0.959	9.6022267350419e-54
HSP90AB1	7.12589424082422e-56	-0.277822046305995	0.999	1	2.38988241048763e-51
GDF15	3.08851339068253e-54	0.508783660042503	0.874	0.814	1.03582562096711e-49
IGFBP5	1.45362660622735e-40	0.279175781281219	0.586	0.467	4.8751729119653e-36
NUPR1	3.70127208769025e-40	0.35297065589182	0.672	0.572	1.24133263276956e-35
IGFBP2	6.03724292740386e-37	1.19833291634074	0.874	0.882	2.02477053299271e-32
ID3	2.35426568581108e-35	-0.266280988282707	0.545	0.586	7.8957362570732e-31
FAM89A	5.84438546754955e-32	0.289395935265607	0.989	0.988	1.96008999810677e-27
MTRNR2L8	2.84263456740883e-23	-0.26764352305008	0.992	0.994	9.53362781217573e-19
MTRNR2L10	4.62411807204806e-23	-0.324257412126074	0.968	0.966	1.55083671900348e-18
ISG15	9.02401032529749e-23	0.528234733442954	0.973	0.979	3.02647258289827e-18
HIST1H1D	2.90815184445504e-13	-0.255226445860764	0.879	0.873	9.7533596559333e-09
