# Supplementary material for: Disrupting cellular memory to overcome drug resistance
Source: Nat Commun. 2023 Nov 6;14:7130. doi: 10.1038/s41467-023-41811-8 (PMC10628298; doi:10.1038/s41467-023-41811-8)
Supplement: Supplementary file 7 — Supplementary Data 3 [file 41467_2023_41811_MOESM7_ESM.csv]

	p_val	avg_log2FC	pct.1	pct.2	p_val_adj
LMO2	1.99585476680189e-07	0.612760155604309	0.294	0.009	0.00730502803197159
NNMT	1.78150318267872e-06	1.21125752734423	0.706	0.214	0.0652047979892237
PLCL1	3.01488320185897e-05	0.250404560533314	0.294	0.027	1
COL15A1	7.65470378345231e-05	0.942403008537615	0.647	0.259	1
DENND5B	0.000123550943717514	0.254259060230983	0.294	0.036	1
SPTLC1	0.0001277970342561	0.352484280709753	0.529	0.152	1
SMOX	0.000187620097988551	0.443254628754333	0.471	0.125	1
NRG1	0.000214322190974257	0.324199903932564	0.294	0.045	1
ST3GAL3	0.00026212037887335	0.34671295643065	0.471	0.125	1
VGLL4	0.000345366131898251	0.541821223718304	0.882	0.518	1
UQCRH	0.000359102419289003	-0.543951890620936	1	1	1
SLC25A6	0.00050511665985586	0.50162064716731	1	0.955	1
SMNDC1	0.000544816291644364	-0.487430822461856	0.059	0.545	1
CHM	0.000557536970728062	0.479171170395338	0.765	0.402	1
CST3	0.000560420977404139	0.813959261611165	1	0.991	1
IARS2	0.000733204613226615	-0.630479380941293	0.412	0.839	1
SSU72	0.000830293662089304	-0.577646350294191	0.588	0.911	1
CMTM8	0.000859600555822713	0.491921055705165	0.412	0.116	1
C1R	0.00104854440876445	0.403479922960394	0.353	0.089	1
MRPS15	0.00106555593963382	-0.642583024055153	0.529	0.857	1
GPNMB	0.00118614071635735	-0.686621328166114	0.765	0.938	1
COL6A2	0.0012653398171498	0.737213110174097	0.882	0.688	1
TMEM218	0.00127160795724823	0.418104880514128	0.412	0.116	1
AL133453.1	0.00135619628595678	0.41112898322676	0.412	0.134	1
RALGPS2	0.00136391255074258	-0.554290783711579	0.118	0.545	1
IGFBP7	0.0017438552982476	1.27839727669436	0.882	0.714	1
PPAT	0.00181312805821174	-0.445853031710542	0.059	0.482	1
NIP7	0.00191060301722845	-0.474229731211767	0.059	0.482	1
RPLP1	0.00192257895103502	0.345839856359849	1	1	1
BUD23	0.00205297016664529	-0.65459541264454	0.353	0.723	1
B2M	0.00226415943627211	0.614668506482172	1	1	1
RPL21	0.00237146442181948	0.421955630458761	1	0.982	1
SLC12A8	0.00241498558683105	0.542391354684818	0.412	0.134	1
PPAN	0.00244927249986624	-0.381030302874387	0	0.384	1
STAU2	0.00271426768248449	0.343947204467051	0.529	0.205	1
PAXIP1-AS2	0.00272874532914814	0.265173134227318	0.353	0.098	1
ATP5MC2	0.00278490760821908	0.462786686848794	1	0.991	1
CD68	0.00290495512299585	-0.520382358254714	0.118	0.509	1
NOC3L	0.00297134794032764	-0.472916061956212	0.353	0.696	1
AC064875.1	0.00324763926746446	0.403780500992339	0.529	0.205	1
UQCRB	0.00333729717795151	0.307591875400642	1	0.991	1
DOCK4	0.00335855268518939	-0.385197554375217	0	0.366	1
ZFPM1	0.00335855268518939	-0.411492996166631	0	0.366	1
ARF1	0.00348760141464638	-0.495757899782434	0.882	0.955	1
OS9	0.00350730979569009	-0.521390285884874	0.235	0.571	1
EED	0.00390700755246948	0.354323815641988	0.529	0.232	1
SMS	0.00390975078875984	-0.690104907037647	0.706	0.902	1
STX6	0.00392103661619873	-0.355684345851885	0	0.357	1
MAPKAPK5-AS1	0.0040210528432672	0.305942740857549	0.647	0.304	1
UBE4B	0.00402223427609058	-0.413697740166541	0.059	0.429	1
ADRM1	0.00405269111948914	-0.557411862141229	0.588	0.884	1
PDZRN3	0.00407847589144923	-0.57358783929622	0.118	0.536	1
DRAP1	0.00410690985567141	-0.610282836731315	0.824	0.92	1
MAP2K2	0.0041075959986326	-0.637017559608987	0.588	0.893	1
PSMD7	0.00416561066056686	-0.45238950196461	0.647	0.857	1
TNFAIP8	0.00421649789850729	0.370196628329455	0.529	0.223	1
MPRIP	0.00429609293651689	-0.476803477085063	0.235	0.67	1
NOC2L	0.00433466611398054	-0.50520299714216	0.294	0.714	1
COPG1	0.00434672597920751	-0.485442912274672	0.235	0.589	1
PROCR	0.00441201860478675	0.412858876134923	0.588	0.304	1
DYNC1H1	0.00444951323696268	-0.577803357960309	0.647	0.857	1
NKIRAS2	0.00454751044430056	0.288250212238516	0.353	0.107	1
SRP14	0.00475134664039832	0.347552374776607	1	1	1
SFRP1	0.00482403330015301	0.903618726808984	0.706	0.482	1
ME1	0.0048342964848582	-0.827503488157278	0.412	0.75	1
EIF5	0.00509233931358076	-0.666052149208616	0.588	0.786	1
PANK2	0.00516861832219471	-0.42909965908132	0.176	0.562	1
OGFOD3	0.00520268537424326	0.556344764234517	0.706	0.5	1
RER1	0.00527741368540495	-0.503209306999878	0.471	0.848	1
YTHDC1	0.00533400903618565	-0.532377613078092	0.235	0.607	1
AGO1	0.00536634216573496	-0.357178826460602	0.059	0.402	1
CSRP1	0.00543176077650469	-0.372375984244714	0.118	0.5	1
BCL2L13	0.0055160577418517	-0.426730469514659	0.118	0.473	1
RWDD1	0.00551951150527245	-0.394439830095758	0.529	0.786	1
MTCH1	0.00555271966575688	-0.529077206473857	0.471	0.804	1
SYS1	0.0055607151410698	0.471146994558942	0.706	0.411	1
IVNS1ABP	0.0056321456467949	-0.528849312413237	0.235	0.616	1
NDUFA9	0.00572336925756111	-0.527672660270212	0.294	0.679	1
MRPL17	0.00588014259056154	-0.493745548438608	0.412	0.75	1
RPL17	0.00589082481666114	0.525638864413716	1	1	1
SMARCA2	0.00609215799082135	0.422723517463682	0.529	0.241	1
CTU1	0.00611661249577485	0.468342743683204	0.647	0.357	1
ATAD3B	0.00616769010231989	-0.333775782157269	0	0.33	1
PSMB3	0.00624275108147311	-0.535121461538442	0.647	0.839	1
FOS	0.00636461026045799	0.752087178046835	0.824	0.634	1
CORO1C	0.00643278374754844	-0.499928085413989	0.235	0.616	1
TMEM126A	0.00674090852316701	-0.419868974219712	0.176	0.518	1
MAP4	0.00674095660274237	-0.583970184753075	0.588	0.893	1
BICD1	0.00698559894962909	0.434473798088353	0.529	0.277	1
MED29	0.00704393382423498	0.385287464619629	0.588	0.321	1
SLFN5	0.00707527804908592	-0.364729399485538	0.059	0.438	1
ANXA5	0.00712100491655081	-0.55086048704397	1	1	1
C1QBP	0.00719485920403645	-0.478605641380072	0.941	0.973	1
UBE2E1	0.00734182337386336	0.382306844177414	0.588	0.348	1
USF2	0.00768901632392309	-0.424842385683722	0.294	0.661	1
HSPG2	0.00776215692175153	-0.357252527767321	0.059	0.402	1
ITGA5	0.00777822771066128	-0.321059385742385	0.059	0.438	1
BLCAP	0.00795166997324463	-0.371605280938008	0.059	0.402	1
MRPL33	0.00796414560721904	0.309539738593489	1	0.83	1
USP47	0.00797257819559911	-0.39991312165988	0.059	0.411	1
BCLAF1	0.00816768769452986	-0.590544839877851	0.529	0.848	1
RPL7A	0.00823227015946024	0.367004754980289	1	0.991	1
CCDC86	0.00826534934640921	-0.29668089498922	0	0.312	1
PLPBP	0.00827926977511613	0.329910519639391	0.529	0.259	1
LIPA	0.00831059840933454	-0.358994891941524	0.059	0.393	1
PRKAR2A	0.00854531771736464	-0.337075815572448	0.059	0.402	1
CMTM6	0.00863725565670519	0.401562834187241	0.706	0.455	1
PPP2CA	0.00866838552976037	-0.33174919845745	0.176	0.58	1
HTT	0.00867504636460783	-0.379668257029882	0.059	0.384	1
AP3M2	0.00872334933287286	0.332892140491505	0.706	0.438	1
FSD1	0.0087887270405187	0.288479118679295	0.471	0.205	1
SKAP2	0.00907960857457745	0.436852717090889	0.882	0.67	1
ACAD10	0.00923381306676261	0.312151587351556	0.353	0.125	1
FUNDC2	0.00923865757644514	0.482265285517753	0.882	0.75	1
DCTPP1	0.0093526816325641	-0.411439737898026	0.235	0.625	1
PUF60	0.00938128022409233	-0.512188469715264	0.412	0.732	1
ISG15	0.00942921376297642	-0.774251835324208	0.412	0.821	1
TMEM51	0.00954293922830088	-0.311362632635369	0	0.304	1
HACD2	0.00954293922830088	-0.313306798035874	0	0.304	1
ERCC4	0.00954293922830088	-0.328794001662099	0	0.304	1
NOLC1	0.00958728028209518	-0.481942222989445	0.294	0.696	1
CNOT2	0.00960353985491604	0.552590658498437	0.647	0.482	1
BPNT1	0.0096372858887927	0.251454469002326	0.412	0.161	1
SSR2	0.00978002465281221	-0.492476581772054	0.824	0.955	1
RCOR3	0.0100613002894971	-0.312414868944251	0.059	0.393	1
RPL41	0.0100890033750661	0.349069320731658	1	1	1
AIMP1	0.0102165655775357	-0.4654047547616	0.471	0.75	1
S100A11	0.0103974525292031	-0.55518887510799	0.941	0.991	1
GNB1	0.0104418477882742	-0.479543503897196	0.647	0.92	1
NOP53	0.0104636057080894	0.637272769564609	0.941	0.83	1
NUDC	0.0104962132174096	-0.437906962952523	0.824	0.964	1
COPA	0.0107597035016351	-0.446105849598832	0.647	0.866	1
THOP1	0.0108206447637025	-0.350874037566697	0.059	0.402	1
YWHAE	0.0109305121914252	-0.415538454085405	1	0.991	1
LEPROT	0.0109685358635401	0.419889279237462	0.824	0.643	1
RBMXL1	0.0109992279554296	-0.302292827737676	0	0.295	1
ARV1	0.0109992279554296	-0.280412767917203	0	0.295	1
CLK1	0.0109992279554296	-0.304059285553045	0	0.295	1
AXL	0.0109992279554296	-0.371823215616346	0	0.295	1
PYGB	0.0111218526968736	-0.488290835949189	0.353	0.661	1
C15orf40	0.0113355702877021	0.494490352153814	0.588	0.321	1
MRPL21	0.0115254183933652	-0.47839121165739	0.529	0.768	1
MPDZ	0.0117661098445162	-0.319789496474353	0.059	0.375	1
TMED9	0.0120261426485546	-0.589507618482849	0.765	0.92	1
ACTN1	0.0120261426485546	0.363464558112774	0.941	0.893	1
MAP3K2	0.0120662907864076	-0.398221625400822	0.353	0.661	1
KHDC4	0.0121671791593797	-0.324313574596815	0.059	0.357	1
MNAT1	0.012276070794711	0.324476096782582	0.647	0.455	1
NT5C	0.0126301207349649	0.424220887963781	0.765	0.652	1
DNTTIP2	0.0126329023694623	-0.473957279123373	0.353	0.696	1
CNOT11	0.0126566930672949	-0.266901322717137	0	0.286	1
ABT1	0.0126566930672949	-0.279786279807702	0	0.286	1
TIMM23	0.0126566930672949	-0.2558532070459	0	0.286	1
GABPA	0.0126566930672949	-0.271895821118361	0	0.286	1
SREK1IP1	0.0127192326290332	0.403463020208456	0.588	0.321	1
SMU1	0.0129424337837695	0.300672368807065	0.647	0.393	1
GOLM1	0.012952676834914	-0.364492219257733	0.118	0.438	1
GLG1	0.0129846371730194	0.434038115414628	0.882	0.714	1
COL6A1	0.0130968528475788	0.531214523516959	0.941	0.866	1
WNT5A	0.0133387240086534	0.505946883483301	0.294	0.098	1
ACTN4	0.0135153644918795	-0.508741481437839	0.765	0.911	1
NGFR	0.0135922590099057	-0.753476575255071	0.118	0.446	1
COMMD7	0.0137207954727623	-0.418205255195732	0.529	0.839	1
FAM210B	0.013757858909734	0.561819105026415	0.882	0.661	1
ASPH	0.0137986755292304	-0.523360103713315	0.706	0.866	1
SSR1	0.0139497455010808	-0.420473039906006	0.412	0.705	1
PAM16	0.014153962203667	-0.428871077283983	0.412	0.768	1
HABP4	0.0142364768920939	-0.358732941944537	0.118	0.455	1
GDF15	0.0143579942641958	-0.39728555063264	0.176	0.562	1
CAMK2N1	0.0144768838277019	1.26025078121547	0.706	0.679	1
ACO2	0.0145115785766705	-0.404907575629813	0.235	0.562	1
POLR3D	0.0145124876900578	-0.432731113874258	0.118	0.446	1
PEX13	0.0145403734829382	-0.281896004826023	0	0.277	1
RPL13	0.0146681587827112	0.285166768761456	1	1	1
CHMP2A	0.0148388931710005	0.317583140257148	0.882	0.866	1
TRAPPC10	0.0148659814539205	-0.366583790118467	0.118	0.455	1
WWC3	0.0148889205009404	0.308614911665041	0.529	0.312	1
RPAIN	0.0149529471997817	-0.416668404644821	0.412	0.696	1
LSM2	0.0150053953350181	-0.364593681799872	0.353	0.652	1
EPB41	0.0151560900932929	-0.38848794731485	0.118	0.446	1
YWHAZ	0.0155383715388852	-0.356955410177022	1	1	1
STARD3NL	0.0155434931334949	-0.358008972005353	0.176	0.545	1
GMPS	0.0155501381154589	-0.395144207968662	0.412	0.696	1
CHORDC1	0.0157436273980919	-0.448703874404875	0.235	0.562	1
TIA1	0.0157731053281508	0.388375785018813	0.647	0.42	1
COTL1	0.0160603586142067	-0.547980319087959	0.824	0.893	1
COX7B	0.0161382584857229	-0.479573879526843	0.882	0.964	1
RPL29	0.016143457486666	0.401145832734302	1	1	1
PSMB7	0.0163740821190667	-0.446724894708687	0.647	0.83	1
RMDN1	0.0163912541084819	-0.38721108246404	0.235	0.607	1
EIF3L	0.0165203695924196	0.452568703778402	0.824	0.679	1
HTRA1	0.01666632003981	0.715322705609317	0.529	0.33	1
ZCCHC10	0.0166781486467212	-0.28235967515905	0	0.268	1
MCF2L	0.0166781486467212	-0.341116620569186	0	0.268	1
RNF113A	0.0166781486467212	-0.259882012858842	0	0.268	1
TCOF1	0.0167291225617459	-0.460501147556646	0.353	0.625	1
RAB10	0.0167353779384514	-0.399050912031607	0.529	0.857	1
PPP1CC	0.0168077839441245	-0.416946298680663	0.412	0.696	1
MVP	0.016872515512013	0.368236402059681	0.294	0.098	1
SRM	0.0169234888352898	-0.495812803551867	0.706	0.991	1
MAPRE2	0.0170500489700024	-0.258932531978597	0.059	0.384	1
ABHD17C	0.0171649651542892	0.328467021031731	0.471	0.241	1
COPS7A	0.0172417113423548	-0.364020263099057	0.235	0.554	1
ADK	0.0173507028940443	0.293661350575646	0.706	0.455	1
TPM3	0.0174154191732421	-0.491697162011036	0.941	0.982	1
DDX50	0.0175890838301026	-0.366159432423728	0.294	0.616	1
PRRC2C	0.0177469852383105	-0.426306057567609	0.882	0.991	1
LPIN1	0.0178001567082093	0.340658212847257	0.588	0.348	1
RBM8A	0.0178426531514566	-0.45208408814293	0.706	0.92	1
MRPS34	0.0179020209536218	-0.387142328285431	0.824	0.955	1
STYXL1	0.0179198532961526	0.310354375918906	0.706	0.464	1
ZNF593	0.0179461845546425	-0.435666417376096	0.471	0.768	1
LINC02693	0.0179727106063206	-0.292969180460856	0.059	0.348	1
RALGAPA1	0.0180621773863735	0.270361133031646	0.353	0.143	1
RPL10A	0.0180847152385803	0.41355042564991	1	1	1
DCPS	0.0183517546302659	0.379369402651042	0.647	0.402	1
RPL15	0.0184274030649852	0.3183405724527	1	1	1
VGF	0.0187391634597509	-1.45935924763098	0.706	0.946	1
RPS3	0.0187757610468063	0.338774031286627	1	1	1
ESF1	0.0189070841823187	-0.391432675466571	0.647	0.875	1
SART1	0.0189186120926333	-0.303959486967719	0.059	0.357	1
QPCT	0.0190189481167658	-0.472829965791704	0.294	0.616	1
MPHOSPH9	0.0190382986721249	-0.266004976715607	0.059	0.375	1
PARP1	0.0190848228262741	-0.476855799041999	0.706	0.866	1
HADHA	0.0190927754393609	-0.431922508357523	0.765	0.938	1
SGTB	0.0191010517863916	-0.290863079164478	0	0.259	1
PREX1	0.019246226912484	-0.432233387300456	0.412	0.741	1
RCCD1	0.0193463246673367	0.358809460682114	0.412	0.196	1
TAF11	0.0193508076781216	0.306503600696429	0.529	0.286	1
FAM192A	0.0194494515192496	-0.377153842640132	0.235	0.598	1
RACK1	0.0194897947850841	0.408777007666908	1	0.991	1
TMUB2	0.0198451386502631	0.30461401317639	0.412	0.196	1
PARD3	0.0199606917555293	0.322653950823563	0.353	0.152	1
MTLN	0.0200972971690828	0.317508294931688	0.824	0.714	1
CYC1	0.0201296945341842	-0.432378431466537	0.706	0.911	1
TRIO	0.0201307514407357	-0.263788159634604	0.176	0.527	1
NAA15	0.0201416281668069	-0.342941861329596	0.059	0.348	1
TNRC6B	0.0202251010419544	0.313520476075982	0.882	0.661	1
TAOK1	0.0204021453887813	-0.354505671211018	0.176	0.509	1
RNF130	0.0205741048098479	-0.318315236226193	0.059	0.321	1
RPL37	0.020605310685489	0.264650022000077	1	1	1
RAB27B	0.0209084991510247	0.342327480794588	0.647	0.411	1
KIAA1143	0.020941422758201	-0.295333201293466	0.059	0.339	1
TAOK3	0.0209987108340913	0.40389521144956	0.882	0.661	1
CAPRIN2	0.0210711732345319	-0.26099699134768	0.059	0.348	1
ANKRD39	0.0211907494442117	-0.366343039427103	0.118	0.393	1
MAPKAP1	0.0212745339373314	-0.286383848758018	0.118	0.446	1
DUSP6	0.0213542799990862	0.484433375541411	0.882	0.804	1
RHOA	0.021369384291647	-0.446286426496577	0.824	0.964	1
THOC7	0.0213795585493315	-0.408928034446533	1	0.991	1
ING2	0.0214660389714224	-0.313520722668543	0.118	0.411	1
AP3S1	0.0216614295941812	-0.362520080229136	0.235	0.545	1
DIDO1	0.0216913648057906	-0.284213752905922	0.118	0.438	1
RPS15A	0.0217760962650937	0.281713663467177	1	1	1
ZNF12	0.0218436230007851	0.269730586659889	0.412	0.188	1
ASRGL1	0.0218436230007851	-0.252035431586917	0	0.25	1
NR1H2	0.0219008706905911	-0.319439200064066	0.176	0.491	1
DNM2	0.0220236568142525	-0.340126496981228	0.118	0.42	1
SCO2	0.0221340308998618	-0.459636705451299	0.294	0.58	1
RPS4X	0.0221790192988386	0.364001716592068	1	1	1
FKBP14	0.0223505638847569	-0.385608271487027	0.176	0.464	1
MT-ND4L	0.0225818003482017	-0.413241660412578	0.882	0.964	1
FANCA	0.0226249691999272	-0.287878038825775	0.059	0.357	1
CCDC6	0.0226759533054974	-0.352344186281402	0.176	0.527	1
SLC16A6	0.0227591385772554	0.692549837438917	0.471	0.268	1
HNRNPAB	0.0229345653634014	-0.479395892548394	0.824	0.911	1
DYNC1I2	0.0230035453685816	-0.312861611044651	0.412	0.688	1
CEMIP	0.023191837405941	0.626547583317436	0.529	0.312	1
NDUFS5	0.0232128835978288	-0.464487275272889	0.941	0.973	1
ORC4	0.0232798373415674	-0.276792758170588	0.059	0.33	1
PHIP	0.0232897550056334	-0.253511371181954	0.235	0.58	1
SCAF4	0.0238108474709566	-0.281169003877459	0.059	0.33	1
KRT8	0.0239200095419669	0.34392350127858	0.647	0.402	1
TRPV2	0.0241035470070253	-0.482147648454504	0.412	0.616	1
NDUFB9	0.0242019827712476	-0.520632254907392	0.765	0.911	1
SRGAP2	0.0242317355741583	-0.338177855436589	0.176	0.464	1
SCYL1	0.0242326569702528	-0.361234159576125	0.235	0.509	1
DDX21	0.0242752309093043	-0.321371460119941	0.647	0.786	1
EIF4A1	0.0242923427491433	-0.359769458838908	1	1	1
SUCO	0.024322199626102	-0.359336522403546	0.235	0.527	1
PHF19	0.0245648856541785	-0.429485375539183	0.294	0.545	1
NUDT4	0.0245975200976603	-0.386082724954951	0.118	0.393	1
MT-CO3	0.0247353445689895	0.291493162184741	1	1	1
CCM2	0.0249558203114884	-0.32975454254896	0.118	0.42	1
GOLGA4	0.025019039212907	-0.423281641744048	0.824	0.875	1
TUBB6	0.0251730011208487	-0.276227875157364	0.059	0.348	1
UTP25	0.0254673917282067	-0.278578842866784	0.059	0.33	1
TMEM158	0.0255361328579601	0.577345803092267	0.824	0.75	1
RARS	0.0255448173315946	-0.432039719990946	0.294	0.527	1
ITGA1	0.0256778101285802	0.389408860399625	0.353	0.161	1
PLXNA1	0.0260565796480744	-0.365464152474388	0.176	0.482	1
RPL23A	0.0261063778796901	0.284588561749856	1	1	1
SFR1	0.0261197792776729	0.255357032782101	0.412	0.205	1
TNPO1	0.026154197506369	-0.433282346935998	0.471	0.688	1
CBR1	0.0261775340303797	0.347710463780553	0.824	0.625	1
ING1	0.0262338559131639	0.429863737055046	0.353	0.152	1
C8orf33	0.0263785440684235	-0.357188981481256	0.294	0.661	1
RNMT	0.0265445622710505	-0.340205511013556	0.235	0.536	1
CSNK1D	0.0266711219319217	0.409951750059825	0.824	0.598	1
GTPBP6	0.0267749910225513	0.310584093382267	0.647	0.393	1
TMEM192	0.0267961028777158	-0.322604569892343	0.059	0.312	1
TSSC4	0.027008806562268	-0.311391564920899	0.118	0.411	1
NRDC	0.02754572121709	-0.441505056492804	0.529	0.804	1
MTG1	0.027577928045629	-0.384716993516782	0.235	0.536	1
TSTA3	0.0276481015017461	-0.374615368056164	0.353	0.661	1
UGT2B7	0.0278550610398513	-0.316585810375654	0.176	0.464	1
IMMP1L	0.0279913378050657	0.281356221057578	0.412	0.214	1
CFAP36	0.0281577238694343	0.375589813176613	0.824	0.589	1
M6PR	0.0286472869111651	-0.390871459366007	0.353	0.652	1
PSMD4	0.0288637565773182	-0.29341891275927	0.588	0.911	1
RAB5IF	0.0289977526867252	-0.49345415185454	0.765	0.938	1
SARNP	0.0291457316959701	-0.370579298398882	0.235	0.554	1
CCNL2	0.0291491124721444	-0.353802216413247	0.176	0.473	1
RAP1A	0.0293434887665872	-0.371397162968952	0.176	0.455	1
CDKN2A	0.029343890939384	0.374237634414353	1	0.839	1
BLOC1S2	0.0294943797072994	-0.320883076382975	0.118	0.384	1
H3F3B	0.0295640262282839	0.314880478022446	1	0.991	1
GNL3	0.0299944697971144	-0.394082706586853	0.471	0.723	1
ARMC10	0.0300199601649443	-0.36445925981693	0.412	0.661	1
ZMIZ1	0.0300421915570971	0.480432426257193	0.412	0.214	1
ZNF644	0.0302877170432289	-0.372479370307471	0.294	0.625	1
SPNS1	0.0305309514463969	-0.280133110983497	0.118	0.375	1
AEBP1	0.0305597147232018	0.50007666380092	0.824	0.714	1
GDI2	0.0305803864995522	-0.36229206738932	0.235	0.545	1
TMEM123	0.0308444141291831	-0.251618247245231	0.294	0.625	1
PCNX1	0.030882222476994	0.291246871628913	0.412	0.205	1
SUCLG2	0.030970140808202	-0.399365130364455	0.824	0.875	1
COMMD6	0.0311340009879556	0.293926724440308	0.941	0.929	1
TMEM35B	0.0317792804319491	-0.32466910629506	0.118	0.411	1
CLIP2	0.0318459843762118	-0.283712514656306	0.118	0.42	1
TBC1D16	0.0320656753804103	-0.381632484084478	0.235	0.536	1
EPDR1	0.0321943872099659	-0.342625265577813	0.118	0.393	1
FAAP20	0.032215434364387	-0.317766955709601	0.882	0.92	1
RAD1	0.032736882317236	-0.307794326568696	0.176	0.473	1
ATOX1	0.0328341181712171	-0.667747802458354	1	1	1
ASAP2	0.0331163623731582	-0.329787864036197	0.176	0.5	1
MRPS5	0.0335024659164962	-0.506127480473632	0.588	0.777	1
FRMD4A	0.0335855007772268	-0.565446487200262	0.706	0.92	1
RPS27L	0.0336775901206215	-0.420926854217187	0.824	0.955	1
TEN1	0.0338778119304233	0.477304924692587	0.353	0.179	1
GLRX	0.0339030356586248	0.336511493607874	0.706	0.464	1
HPS4	0.0339030356586248	-0.337442121976601	0.235	0.536	1
RPL23	0.0339906028010748	0.476174225821319	1	0.982	1
TANC1	0.0341633175550605	-0.343971807790121	0.294	0.571	1
DHX40	0.0341648348106584	0.295159069638114	0.647	0.411	1
NCBP2	0.0341771132804508	-0.367065927206833	0.471	0.696	1
WDR33	0.0341832755920186	-0.359936683681549	0.235	0.545	1
SNTB2	0.0342088070766647	-0.266425396120109	0.118	0.393	1
SCAMP3	0.0342318521490776	-0.322960014419655	0.235	0.527	1
HEATR1	0.0342318521490776	-0.363240051473377	0.235	0.527	1
AC100810.1	0.0343724001412838	0.350504084124325	0.765	0.554	1
DHPS	0.0344433944793749	0.334664071609536	0.647	0.491	1
EMP3	0.0345680192803076	-0.408646159365403	0.882	0.955	1
GBF1	0.0345853045094539	-0.349175645116781	0.294	0.616	1
PARD6G	0.034691790149278	-0.251384713888779	0.059	0.304	1
MZF1-AS1	0.0347219611326366	0.435306862976964	0.353	0.179	1
TMEM134	0.0351139587967545	-0.281552502384301	0.118	0.411	1
MINDY2	0.0351139587967545	-0.294009895386338	0.118	0.411	1
CDK16	0.0351713279714208	-0.28118659404327	0.059	0.321	1
CAB39	0.0353268332526169	0.393754282960053	0.471	0.268	1
ZNF511	0.0354650260621163	-0.381055966206486	0.529	0.714	1
SHMT2	0.0355349583486528	-0.460808322502847	0.353	0.652	1
MSMO1	0.0358155831354511	0.345861539826977	0.588	0.339	1
MPDU1	0.0358296712202353	-0.306129244049566	0.235	0.536	1
UBE2A	0.0361944372242798	-0.347353462249638	0.294	0.562	1
RPL4	0.0364091052747417	0.286681750306895	1	0.991	1
MCAM	0.0364482414779535	-0.324786716617372	0.118	0.402	1
BGN	0.0367105640266969	0.527666946946281	0.529	0.312	1
IFT22	0.0368996793054433	0.378071640279663	0.765	0.527	1
POLDIP2	0.0370456492419317	-0.296833704135309	0.059	0.304	1
ADGRG1	0.037061510766188	-0.399396882489957	0.118	0.393	1
VPS18	0.0371608647199424	0.306734955943701	0.294	0.125	1
PDLIM5	0.0372214415179552	-0.273629718539216	0.118	0.366	1
DDX55	0.0373060215590101	-0.299920087322685	0.059	0.312	1
NAP1L1	0.0376722347458095	0.252172673646195	1	1	1
CLUH	0.037859904631936	-0.267461062033683	0.059	0.304	1
PABPC4	0.0381663678467371	-0.378553413376421	0.824	0.893	1
CCT3	0.0382852254093186	-0.402545803246929	0.824	0.946	1
MBNL2	0.0383702951128536	-0.281816755951992	0.059	0.295	1
CISD1	0.0385324015677205	0.352533927538219	0.824	0.652	1
LAGE3	0.0386094022596679	-0.395909393417185	0.647	0.875	1
LTN1	0.0389210857088305	-0.328112195005779	0.294	0.598	1
MTRNR2L10	0.0390784666128143	0.322341117457668	0.824	0.821	1
ADIPOR1	0.039113604278	-0.334555080168704	0.294	0.545	1
GOLGA3	0.0391165684458661	-0.3334898431638	0.294	0.589	1
ARF4	0.0391166514487446	-0.598844987590724	0.824	0.884	1
TOLLIP	0.0392179540754507	-0.269260852025643	0.059	0.295	1
OTULIN	0.0392697978877096	-0.285163966499171	0.118	0.357	1
TNFRSF1A	0.03941560976482	0.322027397525605	0.588	0.375	1
WDR70	0.0395492078922576	-0.264456593021794	0.118	0.366	1
C21orf91	0.039697619773437	-0.278008603402139	0.059	0.286	1
ANTKMT	0.0397295808774987	0.298613661562146	0.882	0.75	1
ARHGAP21	0.0398682255392746	-0.31629828176116	0.176	0.429	1
PEA15	0.0399687738560666	-0.353914319640192	0.235	0.5	1
INTS13	0.0401266776098059	0.298016076374617	0.647	0.393	1
ISCA2	0.0402506804781738	0.268952963533907	0.588	0.366	1
ZNF579	0.0403540608772068	0.27000191303618	0.294	0.125	1
CAP1	0.0406048242326264	-0.395695911582561	0.824	0.938	1
GPBP1L1	0.0407683084187059	-0.277364264453102	0.118	0.384	1
PGRMC2	0.04087349968694	-0.355556001981703	0.353	0.652	1
PRKAA1	0.0409100125858495	-0.257519005313835	0.118	0.393	1
EIF3E	0.0409941556732395	0.299089903096678	1	0.991	1
MME	0.0412001449561205	-0.596759515906906	0.588	0.741	1
MIEF1	0.0413976186612885	-0.26275345135583	0.118	0.375	1
MON2	0.0413983958243701	0.382596558949205	0.471	0.295	1
CDC6	0.0413983958243701	-0.353041011015955	0.118	0.348	1
EHMT2	0.0414167639200173	-0.296669120841751	0.176	0.429	1
C1orf174	0.0414780549716865	-0.269217993844981	0.059	0.286	1
TIPRL	0.0416241606599825	-0.360501062207805	0.412	0.714	1
GABARAP	0.0416863645173574	0.309385634116366	1	0.973	1
PRSS35	0.0419922983375836	-0.795957182453647	0.176	0.446	1
GCLM	0.0425705886863898	-0.362753586445769	0.118	0.357	1
UBE2M	0.0426554421708637	-0.355111278634613	0.588	0.875	1
RAD51C	0.0426752987901853	-0.351775666694826	0.412	0.643	1
SH3BP5	0.0427693390631072	-0.295866011957859	0.059	0.295	1
ALCAM	0.0427693390631072	-0.356594895606202	0.059	0.295	1
NR2F2	0.0428661998860974	0.458586294527141	0.882	0.866	1
DVL3	0.0428741667235055	0.253014995057682	0.412	0.223	1
RPN1	0.0429172813382841	-0.332300410974589	0.294	0.634	1
TGFB1	0.0430229797200475	0.453339342030939	0.529	0.402	1
KHDRBS1	0.0431805524502087	-0.394845768992001	0.824	0.866	1
SMAGP	0.0431884252660776	0.375823860880554	0.588	0.384	1
TRAM1	0.0435901067328991	-0.41723825926978	0.706	0.777	1
MYO5A	0.0437230349751835	-0.360712851706234	0.353	0.634	1
RPL10	0.04382739929274	0.261263784026929	1	1	1
C17orf80	0.0439257576371806	0.261698645080483	0.471	0.259	1
FOSB	0.0440236304865125	0.528871944561157	0.706	0.473	1
ZNRD2	0.0440315755226626	-0.292669856448963	0.176	0.464	1
LSM6	0.0441217661307562	-0.289768048614192	0.235	0.491	1
ZNF444	0.0441970256664356	0.308718279643621	0.353	0.179	1
CHAF1A	0.0442278522156752	-0.307998123409475	0.118	0.393	1
LINC-PINT	0.0442526220114631	0.341011453874927	0.765	0.545	1
DPYSL2	0.0445535874460482	0.328786052272709	0.647	0.464	1
TXN	0.0445550446288386	-0.345733652840355	0.882	0.973	1
CASC3	0.0447957868552834	-0.254033645560709	0.059	0.277	1
PLAGL2	0.0448194614971528	0.303201990035691	0.294	0.134	1
ARID5B	0.0448498873817716	0.278799702059354	0.647	0.393	1
MTAP	0.0450228733203846	0.277245141795143	0.706	0.554	1
HNRNPUL2	0.0450228733203846	-0.340323868783384	0.353	0.607	1
NDUFV2	0.0450651393499797	-0.386247240280762	0.647	0.812	1
TTC1	0.0451783710583938	-0.420119449879322	0.412	0.688	1
PMPCA	0.0451975480824086	-0.277949347393731	0.118	0.357	1
ETV4	0.0452299025649332	-0.328344001988536	0.294	0.58	1
MYO10	0.04528808145005	-0.374072870168543	0.824	0.964	1
MYDGF	0.0453019271704344	-0.374625935565394	0.882	0.982	1
SYNCRIP	0.0454469871903965	-0.329238026086441	0.529	0.804	1
RPL7L1	0.0458043987057367	-0.318695198030401	0.353	0.607	1
RND3	0.0458196412441705	-0.761550910933671	0.647	0.812	1
ARMC9	0.0458254678703086	-0.434210568749809	0.353	0.562	1
LRTOMT	0.0460294697878371	0.26028018290669	0.353	0.161	1
TCHP	0.0465085020351752	-0.31619005911458	0.176	0.411	1
TP53BP2	0.0465250277296473	-0.261932465103698	0.176	0.464	1
ABRACL	0.0466792384102847	-0.363818352306775	0.176	0.438	1
BAG5	0.0467066056866638	-0.2866768555719	0.118	0.348	1
TIMM8A	0.0476574140606474	-0.285476818994611	0.118	0.384	1
GRB10	0.0477763182906793	-0.320039383088878	0.235	0.482	1
CLSTN1	0.0478219282908358	-0.252631611258969	0.176	0.446	1
CYB5R3	0.0479035384918291	-0.385855447697595	0.765	0.848	1
ZNF664	0.0479598649156097	0.28307590201992	0.529	0.295	1
MTX1	0.0480494949967615	0.25731694518023	0.706	0.5	1
CNN3	0.0482308886275072	-0.336903858144302	0.294	0.589	1
LITAF	0.0484084531456905	0.272250022623259	0.824	0.75	1
CLIC4	0.0484713251180493	-0.344718678667858	0.353	0.643	1
ID3	0.049075714881295	0.313227584316627	0.471	0.25	1
CLTB	0.0492187088809776	-0.405265216931493	0.294	0.545	1
SLC25A37	0.0492563268390882	0.442649953098002	1	0.786	1
PAPOLA	0.0494837922045376	-0.390698430804919	0.529	0.732	1
DST	0.049535445337745	-0.346622614128802	0.471	0.714	1
MMP2	0.0496791107356152	0.371539794407777	0.765	0.571	1
DNM1L	0.0497767916900718	-0.316607107379588	0.471	0.696	1
RPAP2	0.0499061560326875	-0.253559880936234	0.059	0.304	1
CYCS	0.0499388541934772	-0.444111748703157	0.882	0.929	1
GSTO1	0.0499903939081754	-0.379791877720026	1	0.973	1
RPS9	0.0499913543682564	0.259568998558307	1	1	1
SLC1A5	0.0503179765385062	-0.264089354381479	0.176	0.482	1
CWC15	0.0503623190722707	0.32593812024102	0.824	0.661	1
PARL	0.0505207926293483	-0.297546667107932	0.176	0.446	1
SRSF3	0.0507398806288126	-0.303782504979556	0.882	0.92	1
GNPTAB	0.050763619433326	-0.374138415314748	0.118	0.33	1
LGALS1	0.050811018112936	-0.416631080004956	1	1	1
PLP1	0.05159364193021	-0.30379118824644	0.118	0.402	1
MYO1B	0.0518515601430438	-0.364358415161287	0.353	0.652	1
PRKCSH	0.052050107113901	-0.381366060383841	0.471	0.714	1
PIGC	0.0520573414271819	0.255630975864598	0.353	0.179	1
UFD1	0.0521508074627591	-0.360841185964554	0.412	0.679	1
TYW3	0.0522240116899362	-0.327097979410798	0.471	0.75	1
AC207130.1	0.052308408135512	-0.604100239357316	0.235	0.5	1
PDAP1	0.0524109015879542	-0.347807187371337	0.882	0.92	1
ITGA6	0.0526875346386449	-0.345690151603088	0.353	0.67	1
PET100	0.0527122454966487	-0.373259891356333	0.353	0.643	1
EVI5	0.0528486474820859	-0.301874401563156	0.412	0.696	1
COA6	0.0530119159926756	-0.306427019613301	0.294	0.527	1
SMC3	0.0533107753271116	-0.293059824312444	0.412	0.768	1
JUNB	0.0533660028946653	0.771608398180737	0.647	0.562	1
MCRIP1	0.0539485677681648	-0.30774306535726	0.294	0.571	1
UBA1	0.0540362550318373	-0.311389845468057	0.294	0.518	1
XRCC6	0.0541054876177383	-0.320954309066027	0.882	0.911	1
MED8	0.0543895697161243	-0.348838542091614	0.294	0.554	1
SDC3	0.0544642329068783	-0.267476915951549	0.118	0.384	1
PCOLCE	0.0546292478130566	0.426138442829958	0.588	0.455	1
PAF1	0.0546650518258186	0.329245402718273	0.471	0.295	1
YBX3	0.0550671569706993	0.399483609218001	0.941	0.83	1
SH3BGRL3	0.0550782715784144	-0.494226465782917	1	1	1
EEF1D	0.0550782715784144	0.282898759524767	1	1	1
MEA1	0.0553331130812974	-0.358987919486529	0.353	0.625	1
ZC3H13	0.0554630484995659	0.286530462282763	0.941	0.75	1
E2F3	0.0555265270102714	-0.272147721457515	0.059	0.277	1
PSPH	0.0555265270102714	-0.328609860503416	0.059	0.277	1
KANK1	0.0557350948161474	-0.280855488174709	0.118	0.348	1
CSRP2	0.0557350948161474	-0.333752649444764	0.118	0.348	1
NFIA	0.0558572803986039	-0.4320708495821	0.235	0.464	1
ATG4B	0.0560425586923163	-0.281245179201758	0.235	0.482	1
DERL2	0.0562577306229074	-0.331906952822397	0.353	0.625	1
NDEL1	0.0562589185972418	-0.250572893387986	0.118	0.366	1
HSF1	0.0563012036374523	-0.308140553029753	0.353	0.634	1
JMJD8	0.0566180303065622	0.26910921126829	0.529	0.33	1
AAMDC	0.0566436425793725	0.293886805829119	0.765	0.705	1
ZNF652	0.0567068774388241	-0.258659094835415	0.176	0.464	1
ELAC2	0.0575376876981743	-0.27133373575904	0.235	0.509	1
LYPLA2	0.0575377151722153	-0.25894380848125	0.176	0.455	1
TMX3	0.0575787827545493	0.282831181148369	0.471	0.286	1
COX14	0.057617948972545	0.261378050116498	0.941	0.812	1
IMPDH2	0.0576720400684194	0.316189037691223	0.882	0.786	1
USP1	0.0580273448866796	-0.362565343456913	0.588	0.75	1
TNS1	0.0591573014500444	-0.330702083989551	0.176	0.411	1
SRPK1	0.059381063284849	-0.340066420757873	0.353	0.571	1
KIF13B	0.059439327791845	-0.320646662227873	0.118	0.33	1
PRPF6	0.0595379801413484	-0.348774075415454	0.529	0.839	1
S100A1	0.0595813964094789	-0.569024418007458	0.882	0.929	1
SF3B6	0.0595974338956317	-0.374328456869379	0.706	0.964	1
MITF	0.0597108626741435	-0.360556149028008	0.353	0.589	1
CEBPB	0.0602254529656112	0.304084376647622	0.882	0.768	1
OSER1	0.0603118818633578	0.260986363796627	0.588	0.402	1
BAG4	0.0605978003164726	-0.250412575974564	0.059	0.259	1
ITM2B	0.0609700738593859	0.399670780504325	0.824	0.795	1
TPST1	0.0610127938109676	-0.343631729840782	0.118	0.339	1
IPO7	0.0610387045188821	-0.378177495204066	0.706	0.786	1
MCRIP2	0.0612765091935859	-0.307747275971782	0.176	0.438	1
YRDC	0.0620635643233558	-0.255700076012036	0.118	0.384	1
IMP4	0.062090290670219	-0.416683130685522	0.529	0.732	1
CAMSAP2	0.0621476352024833	-0.294021830663845	0.353	0.527	1
IFI6	0.0621911521572489	0.415794522821164	0.588	0.446	1
ATP6V0B	0.062511978132412	-0.479375104822737	1	0.946	1
METTL15	0.0628298332106802	0.298421025710701	0.353	0.188	1
FAM98A	0.0629821855769086	-0.330112629548412	0.412	0.67	1
LRCH3	0.0633233452568489	0.27385668163425	0.353	0.17	1
SLAIN2	0.0634819177376664	-0.254946521315791	0.176	0.438	1
RCN1	0.0635042164811281	0.342220562689372	1	0.955	1
SRP19	0.0638086773152726	-0.388436034157444	0.529	0.723	1
PDCD4	0.0642871282784033	-0.269964088542229	0.176	0.402	1
LIMK2	0.0646147481532218	-0.308621995897296	0.118	0.339	1
NORAD	0.064826414077488	0.298668987352942	0.824	0.679	1
ERLEC1	0.0653528839857324	0.310565439221248	0.824	0.759	1
SLC30A9	0.065461927472667	-0.296984189032622	0.118	0.33	1
CSTB	0.0655223392680152	-0.416493225239069	1	0.973	1
EIF6	0.0657777504263315	-0.386750189790059	0.824	0.884	1
RRAGA	0.065789631635008	-0.256016354423511	0.235	0.455	1
ETV5	0.0660736936008835	-0.545260133841577	0.471	0.723	1
ADD3	0.066282603753199	0.331431185109131	0.529	0.366	1
BSG	0.0665282178915515	-0.342254420790776	0.882	0.955	1
RCC1L	0.0667896120886001	-0.298732405902165	0.176	0.384	1
MFAP1	0.0669186646492097	0.371801802153142	0.706	0.643	1
UTP11	0.0673295334177871	0.302172964441624	0.706	0.58	1
UBE2Q1	0.0677317931553441	-0.257338304480963	0.294	0.58	1
DARS	0.0677524806364048	0.442144331658423	0.824	0.777	1
MPHOSPH6	0.0678347680202971	-0.275538054724378	0.176	0.402	1
SSNA1	0.0679852632771882	-0.33796792028898	0.471	0.679	1
TWF2	0.0680821538068891	-0.284443415926742	0.294	0.571	1
SS18L2	0.0686323945269792	0.284832895751247	0.529	0.321	1
UTP14A	0.0689971399440621	-0.268115077639537	0.176	0.429	1
SAR1B	0.0692948927914953	-0.250448314268949	0.353	0.679	1
EXOC3-AS1	0.0699911223160332	0.342825845993835	0.471	0.295	1
SLC30A5	0.0702059668088339	-0.251705033302007	0.059	0.259	1
DNAJC9	0.0702834648855114	-0.33722977739345	0.412	0.58	1
PGD	0.070947913703426	-0.329783110539221	0.294	0.509	1
MDM4	0.070947913703426	-0.266393359142232	0.235	0.518	1
NAP1L4	0.0711845864435708	-0.301315321863575	0.529	0.804	1
SNX13	0.0713033923977569	0.288577350160405	0.471	0.295	1
PPP1R18	0.0713998245384967	-0.348064275494923	0.471	0.67	1
PLEKHF1	0.0717762703619501	0.358058208610896	0.353	0.205	1
L1CAM	0.0720632016880054	-0.350743506788135	0.647	0.839	1
BET1	0.0721291423076586	-0.2623446406916	0.235	0.518	1
USP7	0.0721483887442227	-0.294754626465646	0.294	0.554	1
ARMCX3	0.0724437023883759	-0.384477274466641	0.235	0.554	1
BRK1	0.0727120687544642	0.31783944468215	0.882	0.875	1
TECR	0.0727815395066908	-0.32955982785339	0.588	0.821	1
COPB1	0.0727978822713249	-0.343909737776691	0.529	0.705	1
SPART	0.0728095162770495	-0.282503042032563	0.353	0.661	1
ZNF146	0.0730290624414942	-0.270359900566697	0.235	0.491	1
TAF15	0.0733806796262455	-0.338633372537878	0.235	0.446	1
PSMD6	0.0735092111726773	-0.536482811023382	0.824	0.955	1
NIPSNAP2	0.074048323692655	0.299338809673646	0.765	0.58	1
FBXO7	0.0740568746340225	-0.293949953204491	0.471	0.75	1
AC093673.1	0.0740596607914441	-0.260850740115434	0.059	0.25	1
RRBP1	0.0740908456171561	-0.331130357715583	1	0.946	1
GNL3L	0.074538117499127	-0.286562254507075	0.176	0.411	1
MRPL13	0.074593224789847	-0.371057903363582	0.529	0.759	1
ACAT2	0.075121990126266	-0.289147936839185	0.235	0.562	1
EPB41L2	0.0751251771631445	-0.332126733364492	0.412	0.652	1
CDC25B	0.0751844469144465	0.324384270408453	0.706	0.562	1
TPT1	0.0752394723561762	0.318064753406911	1	1	1
GGT7	0.0760264815974813	0.286995392384419	0.412	0.259	1
HNRNPD	0.0762384667602232	-0.341456816599369	0.882	0.902	1
RPL34	0.0763876821765606	0.454001190848301	1	1	1
FRMD4B	0.0767989149402249	-0.536102947076643	0.235	0.473	1
YY1	0.0768165284982982	0.25587407386393	0.882	0.821	1
NUDT21	0.0769536830792509	-0.282005338757282	0.294	0.554	1
AK5	0.0771425867141164	-0.273687419378799	0.118	0.321	1
TTYH2	0.0771961903064848	-0.250324532931464	0.059	0.25	1
PDIA4	0.077400693697815	-0.535607431223375	0.588	0.866	1
IGFN1	0.0779084710965664	-0.592439335080892	0.118	0.339	1
SPCS1	0.0780187501378922	-0.292755427226185	0.941	0.902	1
XPO7	0.0780932076947346	-0.285327372234189	0.118	0.312	1
TIMM50	0.078093394811	-0.305168685859937	0.529	0.759	1
ARHGEF17	0.0783757556529076	0.282721124695606	0.294	0.143	1
AUTS2	0.0785998432755764	-0.257351458133114	0.118	0.321	1
EIF4E	0.0787214294406034	-0.268956259166794	0.235	0.482	1
EI24	0.0790695209659547	0.339875070430508	0.706	0.661	1
RRAS	0.0790808369330171	0.296964055987738	0.647	0.509	1
REST	0.0790867273885899	-0.254056510847118	0.235	0.509	1
PNPLA8	0.0795043634523865	-0.316014091491193	0.294	0.58	1
NIN	0.0798396527997358	-0.269910085076159	0.235	0.446	1
ZC3HAV1	0.080027637761615	-0.499602923989503	0.294	0.473	1
IRS2	0.0800794222377547	-0.306472365494193	0.118	0.321	1
SAMD1	0.0803460937978367	0.267031718923204	0.647	0.509	1
GOLT1B	0.0803554685117334	-0.267048371087235	0.176	0.393	1
CHMP5	0.0806083967849566	-0.291231358281521	0.588	0.804	1
MTPN	0.0811259506187421	-0.291867753667787	1	0.991	1
VAMP2	0.0812524761617588	0.284116590172272	0.647	0.562	1
ELOC	0.0817777548693698	-0.357412989724494	0.647	0.875	1
NBDY	0.0820716431816934	-0.328794609379511	0.471	0.67	1
TAX1BP1	0.0823389283934755	-0.384956665813356	0.824	0.982	1
RPS24	0.0823474961016446	0.40339503135396	1	0.991	1
RNF115	0.0825257621501082	-0.31660625172448	0.412	0.598	1
SCARB1	0.0826660206807989	-0.255973124730316	0.176	0.411	1
TEX41	0.082789995273197	-0.275783398472484	0.118	0.366	1
UPP1	0.0834082767669178	-0.852723923496585	0.647	0.812	1
CD9	0.0839528943995962	0.571662619750341	0.824	0.821	1
NFKBIZ	0.084039549379594	-0.382500725151256	0.235	0.42	1
NSD1	0.0840522407024701	0.318960258632298	0.588	0.429	1
RNF181	0.0841640342440877	-0.311492361849801	0.706	0.857	1
AURKAIP1	0.0848100606369499	-0.302949553097079	0.882	0.955	1
EEA1	0.0849683268560119	-0.370186788443789	0.647	0.768	1
DCTN3	0.0857601512070391	0.287683038824432	0.882	0.714	1
LAMTOR1	0.0861000615628573	0.267381407923292	1	0.982	1
NUP88	0.0865989709269016	-0.275577401384801	0.294	0.491	1
UCHL3	0.0870530007758454	-0.251898757283255	0.176	0.384	1
PSMF1	0.0872130715408199	-0.256789666495625	0.353	0.688	1
TATDN1	0.0873355724873609	-0.285163837328149	0.235	0.438	1
TRIM25	0.0875554478466383	-0.288996676201437	0.235	0.455	1
PPP2R5C	0.0875833757084074	0.30564627371723	0.588	0.42	1
TRMU	0.0880638597312244	0.268958582473266	0.529	0.348	1
AMOTL1	0.0881923769126472	-0.284287368950895	0.235	0.446	1
CCT4	0.0882464913573984	-0.350745391638303	0.647	0.893	1
C1orf21	0.0883793823179184	-0.357849575748729	0.412	0.643	1
COMT	0.0884549009891788	-0.323265192316575	0.471	0.759	1
KRTCAP2	0.08867662423946	-0.327154300686526	0.941	0.982	1
SP100	0.0886960358983752	0.272720736808486	0.647	0.527	1
YLPM1	0.0887999162191223	0.253964301303075	0.471	0.304	1
MAF1	0.088810672579412	-0.26399691810592	0.471	0.75	1
BRAF	0.0888496298070633	-0.261993761267903	0.235	0.491	1
TRAPPC3	0.089182522940361	-0.266808768720124	0.353	0.625	1
SUPT6H	0.0894160044431646	-0.30789903185308	0.294	0.491	1
AC005670.3	0.0894385353402929	0.292707862310527	0.412	0.277	1
C9orf78	0.0894752740793317	-0.276591446232962	0.529	0.723	1
STX12	0.0898032003595082	-0.284293110625331	0.118	0.33	1
NPM1	0.0899904919289015	-0.331234775393314	1	1	1
ACSL4	0.0904468076979357	-0.368151937748788	0.647	0.732	1
PPIP5K2	0.0912056782102405	-0.25941335424815	0.176	0.357	1
FNIP1	0.0914979036608711	0.251312452806938	0.529	0.357	1
CCT2	0.0915475627738991	-0.38122395462407	0.706	0.884	1
ARFGAP3	0.091929265872156	-0.339398773822977	0.353	0.616	1
SGK1	0.0924145616552204	-0.52364842664313	0.471	0.679	1
FAM229B	0.0925925644885391	-0.307955651342886	0.235	0.482	1
ZNF394	0.092747236243288	-0.25837032413057	0.118	0.321	1
SDHA	0.0931769271223453	0.257868962799753	0.765	0.679	1
BTG1	0.0932631374050271	0.524617227514693	0.941	0.92	1
DRG1	0.0933148852688093	-0.254473891351709	0.235	0.518	1
NOL8	0.0934212047485899	0.260441795562425	0.471	0.33	1
MRPS2	0.093553607356059	-0.267239157895484	0.176	0.366	1
PFN2	0.0936730515700787	-0.350357461137246	0.353	0.545	1
IPP	0.0936967460473191	0.321255356361718	0.412	0.25	1
HAX1	0.0937312331597815	-0.343120611281318	0.529	0.768	1
STAU1	0.0941916624542469	-0.317425014217627	0.647	0.83	1
DCUN1D5	0.0942751902509111	-0.293762947478759	0.412	0.696	1
DTL	0.0944313734358074	-0.290266111330212	0.176	0.357	1
MRPL43	0.0949763262569069	-0.26299505487217	0.471	0.688	1
ZNF277	0.0951763332977162	0.252151174527746	0.471	0.321	1
DDX17	0.0953402831047123	-0.327902265792459	0.882	0.938	1
TSNARE1	0.0958135635783626	0.30041378967705	0.353	0.196	1
STX7	0.0958438965504356	-0.263783427188948	0.176	0.375	1
SHARPIN	0.0959755708026304	-0.275606873987626	0.294	0.518	1
SBDS	0.0961665697585947	-0.307935324161024	0.765	0.857	1
HAGHL	0.0963155307787198	0.282142592731934	0.647	0.491	1
TSR1	0.0966231243677484	-0.349538859635005	0.529	0.67	1
CAPN2	0.0966542882537642	-0.402152136199831	0.706	0.804	1
TAF1D	0.097268390323539	0.307645192831583	0.824	0.75	1
ATP6V1E1	0.0974701661627158	-0.32363085402831	0.647	0.866	1
ANXA4	0.0975777447208419	-0.25436152710922	0.235	0.42	1
MEAF6	0.0978075043188873	-0.25906313658893	0.294	0.545	1
PLEKHM2	0.098117984737167	-0.30580008545908	0.235	0.411	1
TNNT1	0.0985834828143065	0.284837152078566	0.941	0.866	1
CHD6	0.0986371249033489	-0.26533816555967	0.294	0.527	1
LEF1	0.098977510196214	0.465217179650322	0.647	0.545	1
PITPNA	0.099299939059127	0.270091567365427	0.647	0.518	1
LAP3	0.0995576881913258	-0.275881576787174	0.235	0.473	1
SUB1	0.0996085945243955	-0.305105494518869	0.882	0.973	1
OLFML3	0.0999515944231585	-0.348900277689314	0.118	0.295	1
RCAN1	0.100229950799064	-0.547139692744764	0.294	0.473	1
SSR3	0.100331291786094	-0.304735981585091	0.941	0.973	1
ATP5PF	0.100331291786094	-0.276733204523889	0.941	0.973	1
MRPL3	0.100563252425601	-0.345655047266275	0.647	0.795	1
TMBIM4	0.100617208008632	0.350574381811294	0.941	0.723	1
LMO4	0.100846823688632	-0.283589759578771	0.294	0.545	1
GPX8	0.101242043038365	-0.257191581472067	0.235	0.455	1
LONP2	0.101429780390175	0.281776088465112	0.588	0.446	1
SLC22A18	0.101728248180671	0.261618920336211	0.353	0.196	1
POLD2	0.102219704667424	-0.281263328104336	0.647	0.804	1
RPUSD3	0.102397382801302	0.253419171360448	0.412	0.259	1
CNBP	0.103169806260866	-0.306251625897646	0.941	0.92	1
DHX33	0.103292131637832	-0.34946925011548	0.353	0.571	1
IGFLR1	0.10330135821022	0.296578447032444	0.353	0.205	1
TRA2B	0.103770295063915	-0.277779782799581	0.529	0.768	1
PRKCA	0.103952032367076	0.34738082740922	0.353	0.223	1
UBQLN1	0.103960926395476	-0.257734167904578	0.353	0.536	1
RPL3	0.103988033676653	0.337752394788229	1	1	1
ANAPC13	0.104033698647104	-0.27144627366357	0.294	0.509	1
NSUN2	0.104428808703913	-0.253994300238016	0.235	0.438	1
PBK	0.104619888065477	0.281443755043614	0.412	0.25	1
DSN1	0.105048276264728	-0.276217634807025	0.294	0.473	1
UBL3	0.105149337584197	0.257832276462516	0.706	0.545	1
GPD2	0.105391427487695	-0.25620911619536	0.176	0.366	1
CREBBP	0.105391427487695	-0.304783162631885	0.176	0.366	1
TMF1	0.105419647905742	-0.473360452179093	0.941	0.929	1
ATP6V1F	0.105476131428882	-0.332982889246041	0.941	0.982	1
CD44	0.105476131428882	-0.465950181698262	1	0.973	1
NDUFC2	0.10547759216361	-0.346509683619579	1	0.982	1
YBX1	0.105478079074669	-0.265824762075023	1	1	1
SERPINB1	0.105641805039538	-0.286210295918671	0.294	0.509	1
CEP170	0.106028903104837	-0.302508534405111	0.471	0.777	1
NDRG1	0.106147834894834	0.437160205741827	0.706	0.616	1
GPM6B	0.106428750242636	-0.334699490141289	0.294	0.58	1
SEZ6L2	0.106772559155098	0.317219665072681	0.824	0.634	1
RNASEK	0.106980111918292	-0.333286005446817	1	0.964	1
UQCR10	0.106985014936903	-0.319672049284182	1	1	1
PSMA4	0.107509155581549	-0.304412234751178	0.765	0.83	1
METTL9	0.107663179013405	0.33580876807788	0.941	0.92	1
BUB3	0.107714632677472	-0.253061003435897	0.471	0.705	1
EXOSC4	0.108106756634773	-0.3015340023125	0.294	0.527	1
SNTB1	0.108398617266654	0.25056999998142	0.529	0.375	1
POMP	0.108400342059172	-0.411173685578425	0.824	0.929	1
SEC61A1	0.110040823331729	-0.359076342321401	0.588	0.741	1
BASP1	0.110722488790464	0.364217558826487	0.647	0.554	1
TEAD1	0.111178403782967	-0.271023321454068	0.471	0.696	1
NUTF2	0.111505423556073	-0.285393990847253	0.412	0.616	1
UBE2D3	0.111708552661998	-0.381145088992666	0.765	0.804	1
DNAJB11	0.111756630649291	-0.299628300435094	0.294	0.473	1
DCXR	0.112024461734841	0.259014098246488	0.765	0.821	1
UBE2V1	0.112901851433917	0.333233373240511	0.941	0.875	1
AKR1A1	0.112921840920195	-0.596455602942121	0.765	0.786	1
EMC3	0.11302349956494	-0.26227746063587	0.235	0.455	1
MZT2A	0.11307317458025	0.301595956253837	1	0.902	1
ATG101	0.113183625303727	-0.312589419368656	0.353	0.616	1
SAT1	0.113289228472919	-0.425779928715352	0.412	0.661	1
EPN1	0.113879638972697	0.289459395590065	0.647	0.536	1
HCG11	0.113887758470886	0.339506615406207	0.294	0.161	1
SLC44A1	0.113888336169423	-0.312846675142426	0.471	0.661	1
MAGED1	0.114297104795653	-0.367482117893308	0.471	0.643	1
SEC22B	0.114600962648887	-0.266737374937959	0.353	0.571	1
COPE	0.114748249547429	-0.304504649646143	0.882	0.955	1
SMDT1	0.114902833362431	-0.350290672860995	0.706	0.866	1
CREBRF	0.115499151092581	-0.273617775010808	0.118	0.295	1
FN1	0.115574719794329	0.345096625082414	1	0.964	1
CD151	0.116040719018258	-0.257340299575097	0.882	0.875	1
ACBD3	0.116165453562692	-0.341967822682002	0.412	0.741	1
SOX4	0.116405983760599	-0.300470977508084	0.353	0.58	1
PPFIA1	0.11715687465438	-0.353022756195144	0.824	0.955	1
H2AFJ	0.117954681210788	0.279861653949892	0.882	0.938	1
RDX	0.118205081815424	-0.299536166336808	0.588	0.768	1
EIF4EBP1	0.118974585738789	-0.404649623514929	0.765	0.857	1
NR2F2-AS1	0.119210005553738	0.295493255410852	0.529	0.375	1
NDUFA10	0.119210800125915	0.256742779065912	0.882	0.759	1
SUN1	0.119323973795655	0.299581543745488	0.471	0.393	1
RPL22L1	0.119481877690683	0.312761180716524	0.824	0.679	1
KXD1	0.119638070097695	0.41128650517385	0.529	0.464	1
SNHG7	0.119927955440133	-0.363487963325294	0.235	0.473	1
CHMP3	0.120695870867252	0.285812972331114	0.706	0.67	1
E2F1	0.120955364539252	-0.299355146234849	0.176	0.375	1
RAB8A	0.121686667768039	0.264741725063293	0.706	0.554	1
COG5	0.122040726055492	-0.276079208584451	0.235	0.42	1
DTWD1	0.122081373494185	-0.27215355142078	0.235	0.455	1
CSE1L	0.122256334400934	-0.302006617883551	0.529	0.679	1
SNRNP70	0.122414918348743	-0.295952599921964	0.471	0.741	1
IQGAP1	0.122817902459209	-0.300481091469083	0.882	0.902	1
DPM2	0.122828154287401	0.251564128086552	0.588	0.464	1
SKA2	0.12293351917957	-0.292291813820128	0.471	0.634	1
CAPG	0.123008512149966	-0.501986372171606	0.882	1	1
NPEPL1	0.123060815849276	0.256267051978942	0.412	0.295	1
GTF2F2	0.123095601779101	-0.299647450628054	0.471	0.625	1
PTPN11	0.123148418989315	-0.279041977504642	0.471	0.759	1
NBL1	0.124279400717781	0.381862508020318	0.824	0.875	1
PSME2	0.124689044688331	-0.270213208937529	0.706	0.804	1
MOB1A	0.125771245827569	-0.321321346448075	0.529	0.652	1
ILF2	0.126415473533162	-0.251277196976126	0.529	0.83	1
BRIX1	0.126731274252712	-0.295763812566847	0.294	0.536	1
ATP5PB	0.126778936940583	-0.289111333220362	0.824	0.866	1
RGS20	0.12692177890655	-0.263097297446078	0.235	0.446	1
PDHA1	0.128246699069874	-0.332289497077843	0.471	0.634	1
SLC3A2	0.128690075599299	-0.396697407603222	0.471	0.607	1
SQSTM1	0.129021939952456	-0.557564367848371	0.941	0.955	1
CTSL	0.129193581662119	-0.332006608542496	0.294	0.527	1
PMAIP1	0.129289160270241	-0.487174491382786	0.294	0.491	1
RAC1	0.129920764332665	-0.256764942552532	1	0.991	1
UBAC2	0.130038464693431	0.286283995461324	0.471	0.33	1
RPA3	0.130601565870939	-0.262757812233698	0.706	0.839	1
FOXM1	0.130848734830831	0.285112459747701	0.529	0.375	1
BCAS3	0.131150622935486	-0.283433491081585	0.412	0.67	1
GMNN	0.131953306105944	0.285063978556065	0.529	0.438	1
COX7A2L	0.132220875270497	-0.289654968376681	0.706	0.902	1
ADI1	0.132347032618504	-0.284966990437615	0.471	0.679	1
LYST	0.132361941852452	-0.370908082161186	0.471	0.607	1
GORASP2	0.132520433607494	0.255807896205966	0.647	0.562	1
LAMP2	0.13349370324576	-0.274446993559326	0.471	0.732	1
NDUFA3	0.134427993400065	0.470256611595602	0.588	0.554	1
DDX18	0.13445810027271	-0.382148786174968	0.765	0.848	1
EGR1	0.134813908815462	0.307566550250185	0.529	0.366	1
ITGB1BP1	0.136399424600149	-0.275838395459265	0.765	0.857	1
PNN	0.136597892993092	-0.284767651944257	0.882	0.857	1
AP1S1	0.137128038096074	-0.288884846174947	1	0.973	1
EEF1G	0.137130234415156	0.268470856513872	1	1	1
RAB1A	0.137607017439799	-0.298444730047323	0.529	0.732	1
ESD	0.138260893712773	0.256828478939562	0.706	0.536	1
PMP22	0.138350057128383	-0.289880776745652	0.706	0.875	1
HERC5	0.139430700855418	-0.355327918924252	0.118	0.286	1
PTMS	0.139911426931784	0.359308481855843	1	1	1
ATP6AP1	0.140148203807908	0.266474595325897	0.706	0.554	1
MYH10	0.140508121179264	-0.320868707246092	0.588	0.848	1
LIMS1	0.141554834367917	-0.345093717871818	0.471	0.625	1
VDAC2	0.142669942146347	-0.282778704227823	0.882	0.938	1
RGS10	0.142669942146347	-0.271925616378181	0.765	0.955	1
SLC25A3	0.142734711524057	0.250902203094151	1	0.973	1
PSMA7	0.142736944791378	-0.320137582522888	1	0.991	1
A1BG	0.142752873537775	-0.325340297287261	0.471	0.652	1
KANK2	0.143003180872143	-0.252919503540023	0.412	0.607	1
SVIL	0.143207201225657	0.636309395713361	0.529	0.455	1
RNF114	0.143992936653665	-0.391258796096467	0.471	0.598	1
TM9SF3	0.144186152740753	-0.363253408428627	0.824	0.875	1
NRP2	0.144274331124263	-0.401448006868153	0.706	0.786	1
NDUFA12	0.144274331124263	-0.295629999288511	0.588	0.804	1
HMGB1	0.144643880023677	0.344383368736287	1	0.982	1
SNX1	0.144797347554431	0.286601563970151	0.529	0.42	1
CD55	0.14515257698806	-0.284775962237782	0.235	0.393	1
CCDC25	0.145489738230888	-0.273107263035651	0.412	0.634	1
ARL4C	0.145646801731789	0.63182182764326	0.706	0.714	1
CDK6	0.146249303797671	-0.363114296820494	0.353	0.5	1
RPS3A	0.146571410573906	0.283547900952679	1	1	1
LRP12	0.146790575684975	-0.308339181928358	0.118	0.286	1
DIAPH3	0.147211145618654	0.257509801110401	0.353	0.223	1
SPCS3	0.147252535918456	-0.338846747912393	0.471	0.634	1
SPEN	0.147488338102684	-0.27114254426646	0.412	0.634	1
TMEM14C	0.147870713814481	-0.27689391794588	0.765	0.866	1
LRRC59	0.147913175123953	-0.311018610913157	0.647	0.786	1
SH3BGRL	0.149652658100975	0.255457155893115	0.647	0.491	1
RABGAP1	0.150737072047135	0.326378371789361	0.412	0.304	1
HEG1	0.152110890531349	0.370330115322757	0.471	0.33	1
MLANA	0.152189494474933	-0.789569411998112	0.294	0.482	1
SOD1	0.152467900795694	-0.314337922620576	1	0.973	1
PGP	0.154005114494214	-0.274938608052008	0.882	0.866	1
SOS1	0.154226131744239	0.420912583882419	0.471	0.357	1
STUB1	0.154266319090812	-0.268153960427693	0.765	0.92	1
HSPA9	0.154462366432857	-0.303988957964018	0.824	0.83	1
PPP4R2	0.15447378438234	-0.26986993268224	0.882	0.991	1
PRDX1	0.154476088982277	-0.762535004318246	1	1	1
MRPL55	0.155021193252271	-0.325650745612378	0.588	0.741	1
SLC1A3	0.155700007712123	0.396192651809186	0.529	0.42	1
CTSH	0.155745806252927	-0.336763186013458	0.412	0.688	1
RTN2	0.156196248759843	0.300646270086111	0.412	0.286	1
CANX	0.157127536325012	-0.307160007879104	0.824	0.884	1
DIAPH1	0.158541054208222	-0.273675778789899	0.412	0.598	1
GHITM	0.159428916135837	-0.266502207997893	0.706	0.839	1
MAD1L1	0.159482286720286	-0.316418101028214	0.647	0.768	1
SKIL	0.15968304045437	0.257244169637488	0.353	0.214	1
EDEM2	0.161310201775024	0.31235438475783	0.471	0.393	1
RUVBL1	0.161868759903169	0.351205726957843	0.765	0.759	1
ATF2	0.162483985360339	0.337191934226389	0.471	0.321	1
TMEM258	0.162571252670508	-0.275781153458996	0.941	0.911	1
CTSK	0.162868885197989	-0.327504040492963	0.706	0.804	1
IFITM3	0.163916120367853	0.487641742794673	0.647	0.5	1
IFT52	0.164795731106466	0.319927107204569	0.412	0.295	1
CYSTM1	0.165167230871279	-0.404868926842876	0.412	0.545	1
SNU13	0.165862502294995	-0.395653421617568	0.941	0.973	1
ENAH	0.167454648469584	-0.253935926082526	0.529	0.723	1
P3H4	0.168026562167086	0.38887444831929	0.412	0.277	1
TTF2	0.169592491862942	-0.257179036991546	0.294	0.455	1
TPD52	0.170128328398338	-0.255958746548056	0.529	0.661	1
IFI16	0.170670744706134	0.27785752010691	0.765	0.875	1
UBN1	0.170780984718704	0.26755311627411	0.647	0.554	1
SMIM7	0.172358241530998	0.301020746334002	0.765	0.625	1
MMP1	0.172683307615423	0.643901697763015	0.294	0.536	1
MACF1	0.175312247287106	-0.321594551426763	0.824	0.893	1
NAV2	0.175373874126498	-0.317060448705257	0.176	0.33	1
INPPL1	0.17554017318895	-0.26490389947262	0.412	0.571	1
HNRNPA2B1	0.175650430098266	-0.288286097434423	1	0.991	1
SLBP	0.175674690533366	-0.256547843795601	0.353	0.509	1
GLRX3	0.176472617212326	-0.280812741171411	0.647	0.759	1
PRDX4	0.177781464777033	-0.290271860731178	0.882	0.929	1
LINC01291	0.179223363671102	-0.282297399027822	0.118	0.286	1
TSNAX	0.179326540944744	-0.301601228073365	0.529	0.634	1
KATNBL1	0.179357683007283	0.332823476099716	0.529	0.42	1
DHODH	0.180148118956028	0.287190672512892	0.353	0.214	1
KRT18	0.180805127173239	0.347849804285756	0.765	0.616	1
S100A4	0.181009805038525	-0.478839255778531	0.647	0.759	1
TADA3	0.181341713640856	0.26265400144998	0.588	0.509	1
SLC16A1-AS1	0.181431968209124	-0.292977603918163	0.353	0.58	1
AKIRIN2	0.18149019209865	-0.250834560505632	0.118	0.268	1
ATP1A1	0.182184256325115	-0.273067347176091	0.882	0.902	1
FADS1	0.182590138996078	0.280703263718942	0.824	0.714	1
CD320	0.183352483195237	-0.308772368125588	0.588	0.741	1
PHGDH	0.183947614370019	-0.31041417050148	0.588	0.786	1
BRCA1	0.184394308095833	-0.323674073299272	0.294	0.455	1
EIF3B	0.187321834773181	-0.300048966681729	0.647	0.812	1
MTHFD1L	0.188000087938457	-0.286746660670012	0.235	0.384	1
PCMT1	0.188099881296543	-0.342334606319865	0.647	0.848	1
KDM1A	0.188256616138809	-0.262249158293914	0.471	0.589	1
CEP55	0.188453827311998	0.542451508920907	0.412	0.286	1
SOAT1	0.189208385549935	-0.289618068742269	0.235	0.411	1
PRNP	0.189279786375799	-0.389911129952801	1	0.92	1
ANXA2	0.189353397458432	-0.326277857884778	1	0.982	1
SNHG32	0.190094496878502	-0.283688910122613	0.765	0.812	1
GLRX2	0.19025782600825	-0.302414045150169	0.588	0.714	1
G3BP2	0.190885804282926	-0.287420870295442	0.765	0.857	1
VMP1	0.190885804282926	0.580671039278621	0.882	0.839	1
SNHG5	0.191712550232999	-0.250909847886517	1	1	1
PYCR1	0.192674152221182	-0.253093836760085	0.294	0.482	1
DENR	0.192730718608412	-0.408072180145443	0.706	0.75	1
RSBN1L	0.192914590041812	-0.252496645843536	0.471	0.696	1
ZNF622	0.193171063625357	-0.273179362819583	0.412	0.598	1
TM9SF2	0.194716809132442	-0.265539388971539	0.412	0.518	1
TMEM256	0.195661429562023	0.356570009860075	0.882	0.839	1
MAGI1	0.197194368995265	-0.484805973143113	0.647	0.661	1
PACSIN2	0.197591156072108	-0.301513430687173	0.235	0.375	1
ATRX	0.198794981896568	0.413445360218797	0.765	0.777	1
SYNJ2	0.198858053984324	-0.304548503194613	0.235	0.366	1
AP1S2	0.199022095289356	-0.346258556821031	0.706	0.848	1
RNF10	0.199501001121464	-0.261824778170165	0.294	0.42	1
IAH1	0.200115132619609	0.318101360529838	0.706	0.723	1
HNRNPA0	0.201321945400925	-0.302875855845132	0.353	0.536	1
ASAH1	0.202701649797044	-0.336015225975748	0.412	0.616	1
GLUL	0.203388108739888	0.260363946323963	0.647	0.679	1
SPTSSA	0.204031536241218	0.484330234499467	0.588	0.527	1
RB1	0.204032715277611	0.342662221189363	0.471	0.384	1
VAPA	0.20404831617806	-0.271616973726743	0.529	0.67	1
TACC3	0.211876503109871	0.355320649151385	0.294	0.196	1
SYF2	0.212950684533275	0.263058437165683	0.706	0.625	1
TMEM189	0.213156850632279	0.253978974523424	0.353	0.259	1
TRIM44	0.213595463749532	-0.254486255498331	0.647	0.786	1
CAPZB	0.213734713338123	0.325139552526369	0.882	0.911	1
PTPRA	0.218773707587604	0.287625447580126	0.824	0.723	1
EPRS	0.218953113619581	-0.272356483376485	0.882	0.92	1
RNF145	0.222144427500732	-0.267925404690662	0.529	0.607	1
CEP290	0.223013182704043	0.392206650611888	0.647	0.509	1
RPL18	0.224361152990347	0.267121299265443	1	1	1
CYP20A1	0.224395831314021	0.268017980922004	0.471	0.384	1
JUN	0.224867883049204	0.458089413276935	0.588	0.402	1
HDDC3	0.225696154452977	0.315789803131045	0.471	0.348	1
FGFR1	0.228463556173058	-0.272343678446556	0.471	0.67	1
RRP1B	0.230845129153239	-0.250865877447697	0.529	0.714	1
DYNC1LI1	0.231430152795949	-0.267531865894399	0.412	0.509	1
RPS19BP1	0.231559885274977	-0.29682237236785	0.765	0.857	1
RHOQ	0.232473845972209	-0.335059206959323	0.529	0.696	1
PDPK1	0.233426951101461	0.259067081797429	0.353	0.259	1
SHTN1	0.233882398815539	0.250073853891605	0.353	0.25	1
TRIB3	0.235113388903509	-0.542305815142609	0.235	0.384	1
RHOC	0.235150778498669	-0.268155686379737	0.882	0.973	1
WASL	0.236394535489225	-0.30460020685422	0.529	0.714	1
CADPS	0.237405420261213	-0.307515527178812	0.353	0.536	1
SEC61B	0.237908029213361	-0.295739110357093	0.941	0.964	1
RRS1	0.23972583598934	0.316244876570389	0.412	0.304	1
LYAR	0.240326406099392	-0.261542451334031	0.353	0.545	1
MT1F	0.241608908484078	0.256676294865865	0.471	0.402	1
MCUR1	0.243132550361362	-0.250536793554154	0.529	0.688	1
GRINA	0.243636006728283	0.250849868446536	0.765	0.777	1
CREG1	0.244059314269973	0.271586583382965	0.353	0.259	1
RSRP1	0.245601729613362	-0.277910214452097	0.471	0.562	1
SCG2	0.246784765891776	0.475681476698843	0.706	0.616	1
MAP1LC3B	0.247277186059361	-0.306540913024638	0.588	0.75	1
TUBA1A	0.248246237999752	0.53349931702245	0.647	0.625	1
CALD1	0.249178295494107	0.34976523090483	1	1	1
S100A6	0.25204983383527	-0.451295265205617	1	1	1
USP48	0.253045193710526	-0.268998457701366	0.588	0.696	1
PRPF31	0.253443858938427	-0.285095545657426	0.588	0.661	1
PITPNB	0.254128212781672	-0.255025965549089	0.529	0.679	1
HIST1H1D	0.254300161364792	0.420564745066189	0.882	0.857	1
PKIG	0.255516636719739	0.299108784664416	0.588	0.5	1
TUBB2A	0.257184997951909	-0.317775653454242	0.235	0.357	1
SARS	0.257753963122496	-0.286732869095336	0.588	0.679	1
ST3GAL4	0.257753963122496	-0.315841593951988	0.471	0.696	1
CTBS	0.258201201396547	0.334964665543126	0.588	0.527	1
PRELID3B	0.26104315248802	0.263573094220369	0.765	0.777	1
YARS	0.261178406224524	-0.290861730064905	0.471	0.616	1
OSBPL8	0.26157112117674	-0.251389625282253	0.588	0.821	1
CALCOCO2	0.266021625919585	0.296522759755099	0.706	0.723	1
F2R	0.267321719666652	0.30998763485872	0.588	0.536	1
SLX4IP	0.269143833717141	0.264890946908447	0.353	0.268	1
EBNA1BP2	0.27221035330264	-0.292554727503954	0.588	0.714	1
GNB2	0.27271619887423	0.271849295911404	1	0.92	1
CALM2	0.272793289671809	0.332604911978861	1	0.973	1
GARS	0.272978430778938	-0.343179687380518	0.471	0.625	1
MFSD12	0.276198343369788	-0.399956901157055	0.824	0.83	1
DSTYK	0.278031593836725	-0.283098579881452	0.294	0.411	1
SMCHD1	0.281347686228171	0.274146775542848	0.471	0.402	1
NCAM1	0.281439560752682	0.375367556608466	0.412	0.348	1
SLC39A13	0.283833789024179	0.250500760160781	0.294	0.214	1
PIGF	0.289700737051849	0.272449332472982	0.353	0.286	1
CD59	0.291404775688477	-0.296268387246261	0.941	0.929	1
SNAI2	0.291416382238212	-0.252017713454036	0.353	0.518	1
NDUFA6	0.291630755032927	-0.312357496639408	0.765	0.768	1
TMEM147	0.294223014664916	-0.257142762402658	0.882	0.875	1
PLIN2	0.295467525724929	-0.404869922642335	0.588	0.705	1
CSNK1G2	0.298057795457888	0.291464816968891	0.529	0.554	1
PCNA	0.299800804703622	-0.293605302046582	0.529	0.661	1
ANKH	0.300186495687055	0.312629743920575	0.647	0.527	1
ARHGAP35	0.305223771362518	0.354032001012698	0.412	0.375	1
SOD2	0.308322584144857	-0.267030592641414	0.294	0.429	1
NIFK	0.309476584140723	-0.259888543508094	0.588	0.75	1
TLCD5	0.314867814393408	0.297269437513327	0.294	0.214	1
PTRH2	0.315849016945028	-0.26785056771666	0.353	0.464	1
CCPG1	0.318869682099836	0.335489874034039	0.588	0.571	1
TNC	0.320524949885268	-0.267806240285716	0.294	0.393	1
SCAF11	0.32350368826093	-0.255770777540348	0.529	0.705	1
AKAP12	0.324731656871241	-0.378183805687425	0.471	0.554	1
ARID4B	0.325711634512328	0.258651783595274	0.765	0.795	1
LARP1	0.328281433872852	0.314700959321882	0.588	0.625	1
GFPT1	0.328833737550152	-0.281634781050514	0.471	0.598	1
SCD	0.33631015299116	-0.336249960246643	0.824	0.902	1
APP	0.338222667462862	-0.306023825812968	0.941	0.911	1
UBE2S	0.339671330738115	0.324117462206226	0.706	0.902	1
NPEPPS	0.341528275455543	0.271814190098221	0.647	0.571	1
STX1A	0.34158776665173	0.38656096214456	0.353	0.295	1
TNFRSF12A	0.348547758717176	-0.375911010869469	0.647	0.759	1
SOD3	0.349833057606897	0.299268534656144	0.471	0.429	1
FXR1	0.354474531042775	0.260427790274678	0.941	0.786	1
FRMD6	0.354867476380131	0.330660173878175	0.529	0.5	1
ATF4	0.358263197611291	-0.287624389067524	0.647	0.732	1
ARFGEF1	0.363708534610634	0.273878242811	0.588	0.509	1
HIST2H2AC	0.364988688221903	0.289362399000812	0.529	0.491	1
NEK6	0.366418296895096	0.288716829701066	0.353	0.286	1
FAM89A	0.36645909141586	0.29064118153985	0.941	0.839	1
HERPUD1	0.370630651751987	-0.270169530909303	0.412	0.598	1
CYP51A1	0.375006217264355	-0.263564964660287	0.706	0.83	1
TM4SF1	0.388201372979019	0.291942715488748	0.235	0.393	1
EMP1	0.392798331880237	0.262765600823847	0.824	0.714	1
TUBA1B	0.39551381206429	-0.25486287191513	0.941	0.92	1
RAP2B	0.402056586900807	0.398798836794676	0.471	0.491	1
PCLO	0.419016451847643	-0.306083828074211	0.235	0.304	1
WARS	0.419841653223758	-0.2605175517123	0.294	0.384	1
IFNGR2	0.424704144040733	0.314853902718796	0.706	0.732	1
ATP6V0E1	0.424947009594329	0.372834813690888	0.941	0.875	1
SRSF2	0.430529680065072	-0.265197481223771	0.765	0.768	1
ZC3H4	0.437849985609683	0.263179986397336	0.294	0.232	1
TOP1	0.439542860471242	-0.26258632283667	0.824	0.955	1
IGFBP2	0.442554232820335	0.28366194405216	0.706	0.679	1
ILF3-DT	0.453212230549663	0.260317835819384	0.353	0.312	1
RFX1	0.458570211342825	0.265435028228142	0.294	0.259	1
ITGA2	0.459890461770154	0.304382767318891	0.412	0.357	1
PALM2-AKAP2	0.461459519782555	-0.256194766446774	0.647	0.652	1
CCNB2	0.472995782692463	0.347132809889316	0.353	0.268	1
SLCO4A1	0.483179131926909	0.324933336272259	0.529	0.571	1
PPRC1	0.490880613068726	0.261522924271257	0.353	0.33	1
RGS2	0.491808443812099	0.361429643851281	0.529	0.446	1
HIST1H1C	0.49206774360309	0.33170937085634	0.706	0.714	1
CSKMT	0.502189819840912	0.327475524293875	0.353	0.348	1
SPARC	0.50694320209536	-0.279162150079509	0.824	0.812	1
UBALD2	0.508082259211241	0.333813769795834	0.412	0.607	1
MAGED2	0.511034885016583	0.260765304012403	0.529	0.679	1
LPP	0.512104656155233	0.34894224098645	0.588	0.5	1
PDIA3	0.514901647085594	-0.272778246222296	0.824	0.929	1
MT1X	0.516240495356041	0.261020767840767	0.824	0.83	1
IL11	0.522348885743623	-0.683534418188079	0.294	0.33	1
TMEM50B	0.528165988256083	0.29251894411002	0.353	0.33	1
NCAPD3	0.530538777909191	0.416972088264219	0.412	0.393	1
DNAJB14	0.538224662749571	0.277052708111926	0.588	0.554	1
TGM2	0.542284790258197	0.411094906916302	0.471	0.509	1
POLR3A	0.545820841707961	0.270927029076182	0.294	0.304	1
SARAF	0.548563831114431	0.360324929619346	0.765	0.75	1
NCOA3	0.549098054654652	0.351629222649308	0.412	0.429	1
RSRC2	0.562680401128297	-0.327840836693353	0.647	0.768	1
DDIT3	0.591944580052054	-1.08173714823688	0.294	0.357	1
MKI67	0.592293154961204	0.26121776568414	0.529	0.446	1
HIST1H1B	0.600193715506673	0.369124848496517	0.471	0.455	1
INSIG1	0.600985974279602	-0.287036079444338	0.647	0.652	1
CRELD2	0.614010843927215	-0.356408054743567	0.471	0.536	1
CDKN2C	0.61884602804446	0.264374212021749	0.294	0.277	1
VPS41	0.634854105326156	0.258908171564265	0.471	0.536	1
DNAJC4	0.636717546611592	0.254702321300127	0.412	0.411	1
TMEM101	0.637555684551831	0.312152040419823	0.412	0.446	1
GTSE1	0.651875014027118	0.311031375395374	0.353	0.357	1
UBE2C	0.656820318485564	0.560737207767802	0.471	0.438	1
NDFIP1	0.667725664666033	0.284316112750609	0.588	0.679	1
TUBA1C	0.668522474717669	0.26204834435654	0.706	0.679	1
JPT1	0.691565451164776	0.280981743190024	0.706	0.75	1
CTSD	0.704270947507301	-0.407218715932214	0.882	0.929	1
EMC9	0.70537190191353	0.253058505711371	0.294	0.312	1
TOP2A	0.728364136792493	0.539226870203031	0.353	0.366	1
MFGE8	0.729548469412812	0.298654655151571	0.471	0.616	1
SDF2L1	0.736741322002391	-0.321834062293433	0.529	0.705	1
ENPP1	0.74826026112195	-0.297363093962365	0.647	0.714	1
USP53	0.750774346112379	0.367277296172528	0.647	0.634	1
NUSAP1	0.757385192791907	0.504802188889755	0.412	0.455	1
PSMB8	0.78057765170279	0.282416763214473	0.353	0.411	1
ST3GAL6	0.782504307074058	0.252523275228515	0.353	0.339	1
KIF20B	0.78342609516681	0.273678338832683	0.471	0.598	1
TPX2	0.793798042461258	0.264084548503948	0.412	0.545	1
AURKA	0.806351792936477	0.448281843225366	0.353	0.455	1
JUND	0.813884325445917	0.266092685351326	0.647	0.75	1
PLK2	0.827054758218477	-0.319813183633237	0.294	0.304	1
NOP16	0.841097783508401	0.261853675440672	0.353	0.482	1
TFPI2	0.855344716532226	-0.550927378692011	0.471	0.455	1
ST3GAL5	0.891000114690365	0.395506531870427	0.412	0.527	1
PMEL	0.913188908177318	-0.576361794986589	0.765	0.723	1
WDFY2	0.937151125438097	0.255566351316174	0.294	0.339	1
ARL6IP1	0.938719951725788	0.559964987488161	0.471	0.554	1
GADD45A	0.958513815078744	-0.310241354510745	0.471	0.509	1
HIST1H2AH	0.971023519582356	0.264696608884131	0.235	0.259	1
HSPA5	0.988884854675245	-0.551714454417171	0.941	0.902	1
RAMP1	0.990945432356989	0.465052544962243	0.412	0.473	1
