# Supplementary material for: Disrupting cellular memory to overcome drug resistance
Source: Nat Commun. 2023 Nov 6;14:7130. doi: 10.1038/s41467-023-41811-8 (PMC10628298; doi:10.1038/s41467-023-41811-8)
Supplement: Supplementary file 8 — Source Data [file 41467_2023_41811_MOESM8_ESM.xlsx]

## Sheet: Fig. 4C
sample	pctNT5Eh	replicate
Control	2.16989	R1
Control	2.18444	R1
Control	1.78162	R1
Control	1.99707	R1
Control	1.90541	R1
Control	1.88404	R1
TGFBRi	1.21594	R1
TGFBRi	1.61725	R1
TGFBRi	1.7329	R1
TGFBRi	1.26293	R1
TGFBRi	1.55716	R1
TGFBRi	1.69492	R1
TGFB1	25.6276	R1
TGFB1	23.4859	R1
TGFB1	26.8852	R1
TGFB1	20.3345	R1
TGFB1	23.9088	R1
TGFB1	27.7417	R1
PI3Ki	0.74813	R1
PI3Ki	0.242392	R1
PI3Ki	0.31554	R1
PI3Ki	0.332801	R1
PI3Ki	0.430697	R1
PI3Ki	0.208496	R1
TGFB1+TGFBRi	1.46456	R1
TGFB1+TGFBRi	1.70854	R1
TGFB1+TGFBRi	1.75588	R1
TGFB1+TGFBRi	2.24286	R1
TGFB1+TGFBRi	1.24819	R1
TGFB1+TGFBRi	1.53824	R1
TGFB1+PI3Ki	3.54452	R1
TGFB1+PI3Ki	4.05688	R1
TGFB1+PI3Ki	2.5159	R1
TGFB1+PI3Ki	2.7089	R1
TGFB1+PI3Ki	3.47381	R1
TGFB1+PI3Ki	2.64236	R1
Control	2.28469	R2
Control	2.02346	R2
Control	1.88102	R2
Control	2.04337	R2
Control	1.87088	R2
Control	1.81866	R2
TGFBRi	19.9891	R2
TGFBRi	21.6545	R2
TGFBRi	22.775	R2
TGFBRi	22.4236	R2
TGFBRi	22.6872	R2
TGFBRi	21.5435	R2
TGFB1	1.25786	R2
TGFB1	1.60854	R2
TGFB1	1.52848	R2
TGFB1	1.19752	R2
TGFB1	1.49487	R2
TGFB1	1.29269	R2
PI3Ki	0.46158	R2
PI3Ki	0.48383	R2
PI3Ki	0.500593	R2
PI3Ki	0.356812	R2
PI3Ki	0.402702	R2
PI3Ki	0.689345	R2
TGFB1+TGFBRi	1.51449	R2
TGFB1+TGFBRi	1.83473	R2
TGFB1+TGFBRi	1.61834	R2
TGFB1+TGFBRi	1.1776	R2
TGFB1+TGFBRi	1.71517	R2
TGFB1+TGFBRi	1.33276	R2
TGFB1+PI3Ki	2.97516	R2
TGFB1+PI3Ki	2.84425	R2
TGFB1+PI3Ki	3.18869	R2
TGFB1+PI3Ki	2.85558	R2
TGFB1+PI3Ki	2.92874	R2
TGFB1+PI3Ki	3.14676	R2
Control	1.84926	R3
Control	2.37615	R3
Control	1.84252	R3
Control	1.84569	R3
Control	2.07123	R3
Control	1.87951	R3
TGFBRi	17.8271	R3
TGFBRi	16.9024	R3
TGFBRi	17.7191	R3
TGFBRi	16.9192	R3
TGFBRi	16.1445	R3
TGFBRi	15.9856	R3
TGFB1	2.04778	R3
TGFB1	2.39856	R3
TGFB1	1.65147	R3
TGFB1	2.08258	R3
TGFB1	1.8954	R3
TGFB1	2.54865	R3
PI3Ki	0.275083	R3
PI3Ki	0.20337	R3
PI3Ki	0.137608	R3
PI3Ki	0.286065	R3
PI3Ki	0.280319	R3
PI3Ki	0.103642	R3
TGFB1+TGFBRi	2.14056	R3
TGFB1+TGFBRi	2.25334	R3
TGFB1+TGFBRi	1.84105	R3
TGFB1+TGFBRi	2.15909	R3
TGFB1+TGFBRi	2.68595	R3
TGFB1+TGFBRi	2.27698	R3
TGFB1+PI3Ki	1.38529	R3
TGFB1+PI3Ki	1.75695	R3
TGFB1+PI3Ki	1.39548	R3
TGFB1+PI3Ki	1.43811	R3
TGFB1+PI3Ki	1.76269	R3
TGFB1+PI3Ki	1.66572	R3
Control	2.25897	R4
Control	1.50855	R4
Control	1.71353	R4
Control	2.37331	R4
Control	2.23571	R4
Control	1.82304	R4
TGFBRi	12.8463	R4
TGFBRi	13.1634	R4
TGFBRi	12.2441	R4
TGFBRi	13.7905	R4
TGFBRi	13.1161	R4
TGFBRi	13.7927	R4
TGFB1	1.70702	R4
TGFB1	1.80379	R4
TGFB1	1.52826	R4
TGFB1	1.22107	R4
TGFB1	2.00276	R4
TGFB1	1.51515	R4
PI3Ki	0.181514	R4
PI3Ki	0.242882	R4
PI3Ki	0.156183	R4
PI3Ki	0.0840925	R4
PI3Ki	0.0829302	R4
PI3Ki	0.241718	R4
TGFB1+TGFBRi	1.66096	R4
TGFB1+TGFBRi	1.74772	R4
TGFB1+TGFBRi	1.3617	R4
TGFB1+TGFBRi	1.65448	R4
TGFB1+TGFBRi	1.57311	R4
TGFB1+TGFBRi	1.80862	R4
TGFB1+PI3Ki	1.35062	R4
TGFB1+PI3Ki	0.925805	R4
TGFB1+PI3Ki	1.33975	R4
TGFB1+PI3Ki	1.23372	R4
TGFB1+PI3Ki	1.17419	R4
TGFB1+PI3Ki	0.973476	R4

## Sheet: Fig. 4D
condition	pctPrimed	cellType	replicate
Control	10.4088	WM983B	R1
Control	10.5204	WM983B	R1
Control	9.40231	WM983B	R1
TGFB1	79.8806	WM983B	R1
TGFB1	80.2817	WM983B	R1
TGFB1	78.2246	WM983B	R1
PI3Ki	3.05841	WM983B	R1
PI3Ki	1.83925	WM983B	R1
PI3Ki	1.74311	WM983B	R1
Control	10.7987	WM983B	R2
Control	9.59008	WM983B	R2
Control	9.54928	WM983B	R2
TGFB1	73.8629	WM983B	R2
TGFB1	88.6286	WM983B	R2
TGFB1	88.5039	WM983B	R2
PI3Ki	6.27675	WM983B	R2
PI3Ki	5.08772	WM983B	R2
PI3Ki	3.93425	WM983B	R2

## Sheet: Fig. 5E
conditions	pctPrimed	log10(pctPrimed)
Control	3.30189	0.52
TGFB1	30.2157	1.48
TGFBRi	3.38202	0.53
PI3Ki	0.985375	-0.01

## Sheet: Fig. 5G
Condition	Lineage	propOfprimed	numCells
Control	Lin82252	0	33
Control	Lin177784	0	6
Control	Lin11086	0	12
Control	Lin201409	0	18
Control	Lin163118	0	5
Control	Lin12184	0	20
Control	Lin247492	0	45
Control	Lin330470	0	51
Control	Lin183371	0	57
Control	Lin3382	0	35
Control	Lin268540	0	24
Control	Lin172021	0	4
Control	Lin82333	0	19
Control	Lin202393	0	17
Control	Lin57700	0	4
Control	Lin98579	0	8
Control	Lin15016	0	5
Control	Lin76391	0	10
Control	Lin103086	0	32
Control	Lin185670	0	29
Control	Lin95862	0	21
Control	Lin149084	0	10
Control	Lin260545	0	26
Control	Lin165893	0	29
Control	Lin129580	0	14
Control	Lin227040	0	15
Control	Lin35874	0	17
Control	Lin58750	0	19
Control	Lin3224	0	33
Control	Lin218785	0	19
Control	Lin316327	0	23
Control	Lin307643	0	6
Control	Lin111173	0	3
Control	Lin121171	0	5
Control	Lin312917	0	9
Control	Lin60178	0	33
Control	Lin304784	0	3
Control	Lin33709	0	17
Control	Lin98802	0	5
Control	Lin112259	0	10
Control	Lin306026	0	2
Control	Lin178338	0	4
Control	Lin158666	0	3
Control	Lin158861	0	32
Control	Lin173481	0	17
Control	Lin115277	0	5
Control	Lin145625	0	14
Control	Lin252040	0	23
Control	Lin320742	0	21
Control	Lin175541	0	11
Control	Lin200840	0	12
Control	Lin10256	0	2
Control	Lin125626	0	37
Control	Lin96465	0	15
Control	Lin36022	0	11
Control	Lin204205	0	14
Control	Lin310927	0	8
Control	Lin259331	0	4
Control	Lin279238	0	1
Control	Lin178238	0	4
Control	Lin200536	0	38
Control	Lin202216	0	16
Control	Lin132324	0	18
Control	Lin180080	0	4
Control	Lin179618	0	33
Control	Lin95193	0	3
Control	Lin160636	0	12
Control	Lin26200	0	24
Control	Lin58317	0	35
Control	Lin309076	0	4
Control	Lin176005	0	17
Control	Lin64907	0	2
Control	Lin276554	0	15
Control	Lin12721	0	1
Control	Lin47395	0	26
Control	Lin244213	0	11
Control	Lin65136	0	22
Control	Lin87290	0	15
Control	Lin90978	0	12
Control	Lin133593	0	7
Control	Lin224003	0	6
Control	Lin342728	0	4
Control	Lin193744	0	9
Control	Lin204844	0	17
Control	Lin285350	0	20
Control	Lin313024	0	16
Control	Lin97033	0	35
Control	Lin240228	0	3
Control	Lin37536	0	1
Control	Lin172201	0	9
Control	Lin161768	0	10
Control	Lin150929	0	9
Control	Lin300852	0	7
Control	Lin269213	0	8
Control	Lin8647	0	11
Control	Lin269044	0	20
Control	Lin177107	0	4
Control	Lin1002	0	5
Control	Lin40536	0	3
Control	Lin300300	0	15
Control	Lin158567	0	7
Control	Lin208658	0	5
Control	Lin45425	0	12
Control	Lin1074	0	11
Control	Lin144279	0	14
Control	Lin167680	0	9
Control	Lin201444	0	2
Control	Lin251787	0	6
Control	Lin307291	0	7
Control	Lin20081	0	12
Control	Lin105833	0	15
Control	Lin243141	0	9
Control	Lin28791	0	16
Control	Lin60622	0	9
Control	Lin65786	0	3
Control	Lin136702	0	4
Control	Lin27536	0	1
Control	Lin78728	0	4
Control	Lin335107	0	10
Control	Lin196123	0	8
Control	Lin56836	0	8
Control	Lin50059	0	8
Control	Lin192299	0	4
Control	Lin173541	0	3
Control	Lin211363	0	15
Control	Lin135851	0	2
Control	Lin235302	0	2
Control	Lin236672	0	6
Control	Lin19847	0	9
Control	Lin125673	0	1
Control	Lin253170	0	1
Control	Lin155599	0	3
Control	Lin6309	0	5
Control	Lin161134	0	3
Control	Lin283624	0	1
Control	Lin205753	0	1
Control	Lin215281	0	4
Control	Lin170976	0	2
Control	Lin77375	0	7
Control	Lin316784	0	1
Control	Lin279133	0	5
Control	Lin300536	0	8
Control	Lin242594	0	2
Control	Lin8643	0	4
Control	Lin106789	0	1
Control	Lin194182	0	5
Control	Lin235160	0	4
Control	Lin18210	0	11
Control	Lin3402	0	7
Control	Lin2100	0	1
Control	Lin293251	0	4
Control	Lin169192	0	5
Control	Lin262611	0	7
Control	Lin219638	0	3
Control	Lin233520	0	3
Control	Lin3190	0	6
Control	Lin197730	0	2
Control	Lin179553	0	3
Control	Lin250001	0	1
Control	Lin27286	0	1
Control	Lin305384	0	5
Control	Lin86245	0	8
Control	Lin153524	0	2
Control	Lin199432	0	1
Control	Lin74489	0	8
Control	Lin17326	0	3
Control	Lin70663	0	3
Control	Lin196905	0	1
Control	Lin53901	0	2
Control	Lin69565	0	2
Control	Lin2314	0	1
Control	Lin121356	0	6
Control	Lin340287	0	1
Control	Lin65779	0	3
Control	Lin96862	0	3
Control	Lin131791	0	3
Control	Lin173760	0	1
Control	Lin149274	0	3
Control	Lin108160	0	2
Control	Lin177073	0	5
Control	Lin212510	0	1
Control	Lin121129	0	1
Control	Lin251784	0	1
Control	Lin236876	0	1
Control	Lin42606	0	1
Control	Lin216642	0	1
Control	Lin193208	0	1
Control	Lin86160	0	1
Control	Lin78047	0	2
Control	Lin120070	0	2
Control	Lin305485	0	3
Control	Lin116023	0	1
Control	Lin10643	0	1
Control	Lin139336	0	3
Control	Lin222602	0	54
Control	Lin281843	0	7
Control	Lin22510	0	25
Control	Lin40780	0	8
Control	Lin37912	0	19
Control	Lin104063	0	10
Control	Lin42370	0	8
Control	Lin131526	0	6
Control	Lin235290	0	7
Control	Lin15159	0	31
Control	Lin77170	0	5
Control	Lin58419	0	5
Control	Lin225281	0	7
Control	Lin245736	0	25
Control	Lin269237	0	9
Control	Lin178832	0	3
Control	Lin284359	0	22
Control	Lin23708	0	15
Control	Lin296043	0	5
Control	Lin10429	0	6
Control	Lin24702	0	18
Control	Lin30033	0	26
Control	Lin304375	0	13
Control	Lin98346	0	5
Control	Lin134616	0	24
Control	Lin88312	0	24
Control	Lin164043	0	10
Control	Lin15347	0	7
Control	Lin313714	0	8
Control	Lin25168	0	6
Control	Lin156221	0	4
Control	Lin215214	0	18
Control	Lin241632	0	45
Control	Lin99084	0	12
Control	Lin108217	0	11
Control	Lin259809	0	4
Control	Lin224270	0	17
Control	Lin161565	0	6
Control	Lin30990	0	8
Control	Lin125746	0	8
Control	Lin227979	0	10
Control	Lin152405	0	13
Control	Lin65925	0	8
Control	Lin218252	0	2
Control	Lin166536	0	5
Control	Lin171926	0	18
Control	Lin64768	0	2
Control	Lin209021	0	3
Control	Lin37669	0	9
Control	Lin55600	0	2
Control	Lin33722	0	4
Control	Lin41631	0	9
Control	Lin73043	0	2
Control	Lin49028	0	5
Control	Lin107896	0	2
Control	Lin30025	0	12
Control	Lin326880	0	2
Control	Lin87871	0	2
Control	Lin66085	0	13
Control	Lin4645	0	8
Control	Lin259876	0	7
Control	Lin254202	0	2
Control	Lin27053	0	2
Control	Lin29039	0	5
Control	Lin62803	0	6
Control	Lin259202	0	2
Control	Lin68664	0	4
Control	Lin73261	0	2
Control	Lin174526	0	4
Control	Lin198429	0	1
Control	Lin211678	0	1
Control	Lin213887	0	3
Control	Lin111264	0	2
Control	Lin153659	0	1
Control	Lin71907	0	1
Control	Lin50838	0	1
Control	Lin290443	0	2
Control	Lin224128	0	3
Control	Lin52475	0	1
Control	Lin293050	0	1
Control	Lin83345	0	1
Control	Lin65694	0	1
Control	Lin60879	0	1
Control	Lin256006	0	1
TGFB1	Lin82252	0.756098	41
TGFB1	Lin177784	0.125	16
TGFB1	Lin11086	0.166667	18
TGFB1	Lin201409	0.133333	15
TGFB1	Lin163118	0.583333	12
TGFB1	Lin12184	0.157895	19
TGFB1	Lin247492	0.0128205	78
TGFB1	Lin330470	0.101695	59
TGFB1	Lin183371	0.136364	44
TGFB1	Lin3382	0.0833333	48
TGFB1	Lin268540	0.0333333	30
TGFB1	Lin172021	0	4
TGFB1	Lin82333	0.5	32
TGFB1	Lin202393	0.25	24
TGFB1	Lin57700	0	5
TGFB1	Lin98579	0.125	8
TGFB1	Lin15016	0.166667	12
TGFB1	Lin76391	0.15	20
TGFB1	Lin103086	0.0204082	49
TGFB1	Lin185670	0.0645161	31
TGFB1	Lin95862	0.210526	19
TGFB1	Lin149084	0.869565	23
TGFB1	Lin260545	0.64	25
TGFB1	Lin165893	0.0869565	46
TGFB1	Lin129580	0.736842	19
TGFB1	Lin227040	0.647059	17
TGFB1	Lin35874	0.75	16
TGFB1	Lin58750	0.153846	26
TGFB1	Lin3224	0.075	40
TGFB1	Lin218785	0.242424	33
TGFB1	Lin316327	0.45	20
TGFB1	Lin307643	1	1
TGFB1	Lin111173	0.0909091	11
TGFB1	Lin121171	0.166667	12
TGFB1	Lin312917	0.0588235	17
TGFB1	Lin60178	0.333333	30
TGFB1	Lin304784	0.625	8
TGFB1	Lin33709	0.107143	28
TGFB1	Lin98802	0.266667	15
TGFB1	Lin112259	0.105263	19
TGFB1	Lin306026	0.666667	3
TGFB1	Lin178338	0.75	4
TGFB1	Lin158666	0.5	4
TGFB1	Lin158861	0.2	35
TGFB1	Lin173481	0.037037	27
TGFB1	Lin115277	0.285714	7
TGFB1	Lin145625	0.315789	19
TGFB1	Lin252040	0.348837	43
TGFB1	Lin320742	0	11
TGFB1	Lin175541	0	28
TGFB1	Lin200840	0.0344828	29
TGFB1	Lin10256	0.285714	7
TGFB1	Lin125626	0.3	50
TGFB1	Lin96465	0.692308	13
TGFB1	Lin36022	0.0714286	14
TGFB1	Lin204205	0.363636	11
TGFB1	Lin310927	0.2	5
TGFB1	Lin259331	0.833333	6
TGFB1	Lin279238	0	1
TGFB1	Lin178238	0.4	5
TGFB1	Lin200536	0.0338983	59
TGFB1	Lin202216	0.454545	11
TGFB1	Lin132324	0.214286	28
TGFB1	Lin180080	0.777778	9
TGFB1	Lin179618	0.266667	45
TGFB1	Lin95193	1	1
TGFB1	Lin160636	0.25	16
TGFB1	Lin26200	0.0769231	39
TGFB1	Lin58317	0.381818	55
TGFB1	Lin309076	0.888889	9
TGFB1	Lin176005	0.222222	18
TGFB1	Lin64907	0	1
TGFB1	Lin276554	0	38
TGFB1	Lin12721	0.25	4
TGFB1	Lin47395	0.212121	33
TGFB1	Lin244213	0.571429	7
TGFB1	Lin65136	0.333333	21
TGFB1	Lin87290	0.333333	27
TGFB1	Lin90978	0.0555556	18
TGFB1	Lin133593	0.454545	11
TGFB1	Lin224003	0.857143	7
TGFB1	Lin342728	0	3
TGFB1	Lin193744	0	6
TGFB1	Lin204844	0.296296	27
TGFB1	Lin285350	0.285714	21
TGFB1	Lin313024	0.210526	38
TGFB1	Lin97033	0.0142857	70
TGFB1	Lin240228	0	9
TGFB1	Lin37536	0.875	8
TGFB1	Lin172201	0.125	16
TGFB1	Lin161768	0.5	10
TGFB1	Lin150929	0	17
TGFB1	Lin300852	0.777778	9
TGFB1	Lin269213	0.625	16
TGFB1	Lin8647	0.297297	37
TGFB1	Lin269044	0.5	8
TGFB1	Lin177107	0.1	10
TGFB1	Lin1002	0.8	5
TGFB1	Lin40536	0	8
TGFB1	Lin300300	0	19
TGFB1	Lin158567	0.037037	27
TGFB1	Lin208658	0.916667	12
TGFB1	Lin45425	0	13
TGFB1	Lin1074	0.538462	13
TGFB1	Lin144279	0.352941	17
TGFB1	Lin167680	0	3
TGFB1	Lin201444	0	4
TGFB1	Lin251787	0.470588	17
TGFB1	Lin307291	0.0476191	21
TGFB1	Lin20081	0.0434783	23
TGFB1	Lin105833	0.466667	30
TGFB1	Lin243141	0.1	10
TGFB1	Lin28791	0.217391	23
TGFB1	Lin60622	0.333333	9
TGFB1	Lin65786	0.333333	9
TGFB1	Lin136702	0	2
TGFB1	Lin27536	1	1
TGFB1	Lin78728	0	4
TGFB1	Lin335107	0.030303	33
TGFB1	Lin196123	0.166667	6
TGFB1	Lin56836	0	18
TGFB1	Lin50059	0	5
TGFB1	Lin192299	0.25	4
TGFB1	Lin173541	0	5
TGFB1	Lin211363	0.0769231	26
TGFB1	Lin135851	0	1
TGFB1	Lin235302	0	3
TGFB1	Lin236672	0.733333	15
TGFB1	Lin19847	0.357143	14
TGFB1	Lin125673	1	1
TGFB1	Lin253170	0	3
TGFB1	Lin155599	0	3
TGFB1	Lin6309	0.235294	17
TGFB1	Lin161134	0.5	10
TGFB1	Lin283624	0	4
TGFB1	Lin205753	0.333333	3
TGFB1	Lin215281	0.125	8
TGFB1	Lin170976	0	5
TGFB1	Lin77375	0.25	4
TGFB1	Lin316784	0	3
TGFB1	Lin279133	0.4	15
TGFB1	Lin300536	0.2	10
TGFB1	Lin242594	0.111111	9
TGFB1	Lin8643	0.6	5
TGFB1	Lin106789	0.5	2
TGFB1	Lin194182	0.333333	3
TGFB1	Lin235160	0	11
TGFB1	Lin18210	0.357143	28
TGFB1	Lin3402	0.0625	16
TGFB1	Lin2100	0	2
TGFB1	Lin293251	0.5	2
TGFB1	Lin169192	0	1
TGFB1	Lin262611	0	11
TGFB1	Lin219638	0	1
TGFB1	Lin233520	0.75	4
TGFB1	Lin3190	0	7
TGFB1	Lin197730	0	1
TGFB1	Lin179553	0	7
TGFB1	Lin250001	0.4	5
TGFB1	Lin27286	0.5	6
TGFB1	Lin305384	0	12
TGFB1	Lin86245	0.0555556	18
TGFB1	Lin153524	0	3
TGFB1	Lin199432	0.25	4
TGFB1	Lin74489	0.777778	9
TGFB1	Lin17326	0.142857	7
TGFB1	Lin70663	0.583333	24
TGFB1	Lin196905	0	11
TGFB1	Lin53901	0.444444	9
TGFB1	Lin69565	0.6	5
TGFB1	Lin2314	0.1	10
TGFB1	Lin121356	0	2
TGFB1	Lin340287	0	2
TGFB1	Lin65779	1	1
TGFB1	Lin96862	0.25	4
TGFB1	Lin131791	0	7
TGFB1	Lin173760	0	1
TGFB1	Lin149274	0	1
TGFB1	Lin108160	0.285714	7
TGFB1	Lin177073	0.25	8
TGFB1	Lin212510	0.428571	7
TGFB1	Lin121129	0.666667	3
TGFB1	Lin251784	1	1
TGFB1	Lin236876	0	2
TGFB1	Lin42606	0.666667	3
TGFB1	Lin216642	0.5	4
TGFB1	Lin193208	0	2
TGFB1	Lin86160	0.4	5
TGFB1	Lin78047	1	3
TGFB1	Lin120070	0	1
TGFB1	Lin305485	0	1
TGFB1	Lin116023	0	1
TGFB1	Lin10643	0.4	5
TGFB1	Lin139336	0.142857	7
TGFB1	Lin222602	0.0769231	39
TGFB1	Lin281843	0.625	8
TGFB1	Lin22510	0.789474	19
TGFB1	Lin40780	0.75	4
TGFB1	Lin37912	0.25	4
TGFB1	Lin104063	0.0833333	12
TGFB1	Lin42370	0.111111	9
TGFB1	Lin131526	0.545455	11
TGFB1	Lin235290	0	6
TGFB1	Lin15159	0.825	40
TGFB1	Lin77170	0	9
TGFB1	Lin58419	0.7	10
TGFB1	Lin225281	0.210526	19
TGFB1	Lin245736	0.446154	65
TGFB1	Lin269237	0.222222	27
TGFB1	Lin178832	0.125	16
TGFB1	Lin284359	0.075	40
TGFB1	Lin23708	0.0769231	26
TGFB1	Lin296043	0.133333	15
TGFB1	Lin10429	0.111111	9
TGFB1	Lin24702	0.8125	16
TGFB1	Lin30033	0.111111	54
TGFB1	Lin304375	0.0714286	14
TGFB1	Lin98346	0.05	20
TGFB1	Lin134616	0.0555556	54
TGFB1	Lin88312	0.72	25
TGFB1	Lin164043	0.428571	14
TGFB1	Lin15347	0.461538	13
TGFB1	Lin313714	0.0952381	21
TGFB1	Lin25168	0.333333	6
TGFB1	Lin156221	0.0666667	15
TGFB1	Lin215214	0.0208333	48
TGFB1	Lin241632	0.133333	60
TGFB1	Lin99084	0.205128	39
TGFB1	Lin108217	0	23
TGFB1	Lin259809	0	13
TGFB1	Lin224270	0.111111	45
TGFB1	Lin161565	0	5
TGFB1	Lin30990	0	21
TGFB1	Lin125746	0	5
TGFB1	Lin227979	0	25
TGFB1	Lin152405	0.625	8
TGFB1	Lin65925	0.428571	21
TGFB1	Lin218252	1	1
TGFB1	Lin166536	0	2
TGFB1	Lin171926	0.0789474	38
TGFB1	Lin64768	1	4
TGFB1	Lin209021	0	4
TGFB1	Lin37669	0	8
TGFB1	Lin55600	0.5	4
TGFB1	Lin33722	0.210526	19
TGFB1	Lin41631	0.357143	28
TGFB1	Lin73043	0.2	5
TGFB1	Lin49028	0	20
TGFB1	Lin107896	0	7
TGFB1	Lin30025	0.257143	35
TGFB1	Lin326880	0	2
TGFB1	Lin87871	0.142857	14
TGFB1	Lin66085	0	18
TGFB1	Lin4645	0.115385	26
TGFB1	Lin259876	0	20
TGFB1	Lin254202	0.333333	3
TGFB1	Lin27053	0	2
TGFB1	Lin29039	0.285714	7
TGFB1	Lin62803	0.454545	11
TGFB1	Lin259202	0	1
TGFB1	Lin68664	0.428571	14
TGFB1	Lin73261	0	3
TGFB1	Lin174526	0.16129	31
TGFB1	Lin198429	0	2
TGFB1	Lin211678	0.4	5
TGFB1	Lin213887	0.25	4
TGFB1	Lin111264	0	3
TGFB1	Lin153659	0	1
TGFB1	Lin71907	0.2	5
TGFB1	Lin50838	1	3
TGFB1	Lin290443	0	2
TGFB1	Lin224128	0	3
TGFB1	Lin52475	0	7
TGFB1	Lin293050	0.285714	7
TGFB1	Lin83345	0.5	2
TGFB1	Lin65694	1	2
TGFB1	Lin60879	0.916667	12
TGFB1	Lin256006	0.285714	7
TGFBRi	Lin82252	0.0810811	37
TGFBRi	Lin177784	0.1	10
TGFBRi	Lin11086	0	10
TGFBRi	Lin201409	0	34
TGFBRi	Lin163118	0	10
TGFBRi	Lin12184	0	19
TGFBRi	Lin247492	0	53
TGFBRi	Lin330470	0	55
TGFBRi	Lin183371	0	56
TGFBRi	Lin3382	0	29
TGFBRi	Lin268540	0	16
TGFBRi	Lin172021	0	5
TGFBRi	Lin82333	0	25
TGFBRi	Lin202393	0	14
TGFBRi	Lin57700	0	4
TGFBRi	Lin98579	0	7
TGFBRi	Lin15016	0	12
TGFBRi	Lin76391	0	14
TGFBRi	Lin103086	0	41
TGFBRi	Lin185670	0	19
TGFBRi	Lin95862	0	27
TGFBRi	Lin149084	0	1
TGFBRi	Lin260545	0.0416667	24
TGFBRi	Lin165893	0.0277778	36
TGFBRi	Lin129580	0.0714286	28
TGFBRi	Lin227040	0	24
TGFBRi	Lin35874	0	25
TGFBRi	Lin58750	0	29
TGFBRi	Lin3224	0.0243902	41
TGFBRi	Lin218785	0.0769231	13
TGFBRi	Lin316327	0	26
TGFBRi	Lin307643	0	9
TGFBRi	Lin111173	0	6
TGFBRi	Lin121171	0.4	5
TGFBRi	Lin312917	0	15
TGFBRi	Lin60178	0	29
TGFBRi	Lin304784	0	3
TGFBRi	Lin33709	0	13
TGFBRi	Lin98802	0	25
TGFBRi	Lin112259	0	12
TGFBRi	Lin306026	0	2
TGFBRi	Lin178338	0	5
TGFBRi	Lin158666	0	5
TGFBRi	Lin158861	0	29
TGFBRi	Lin173481	0	16
TGFBRi	Lin115277	0	7
TGFBRi	Lin145625	0.0476191	21
TGFBRi	Lin252040	0	31
TGFBRi	Lin320742	0.0476191	21
TGFBRi	Lin175541	0	14
TGFBRi	Lin200840	0	20
TGFBRi	Lin10256	0	1
TGFBRi	Lin125626	0.0238095	42
TGFBRi	Lin96465	0	16
TGFBRi	Lin36022	0	10
TGFBRi	Lin204205	0	6
TGFBRi	Lin310927	0	11
TGFBRi	Lin259331	0.0833333	12
TGFBRi	Lin279238	0	1
TGFBRi	Lin178238	0	9
TGFBRi	Lin200536	0	43
TGFBRi	Lin202216	0.105263	19
TGFBRi	Lin132324	0.04	25
TGFBRi	Lin180080	0	11
TGFBRi	Lin179618	0	38
TGFBRi	Lin95193	0	1
TGFBRi	Lin160636	0	27
TGFBRi	Lin26200	0	29
TGFBRi	Lin58317	0.0243902	41
TGFBRi	Lin309076	0.0666667	15
TGFBRi	Lin176005	0	9
TGFBRi	Lin64907	0	1
TGFBRi	Lin276554	0	10
TGFBRi	Lin12721	0	3
TGFBRi	Lin47395	0	24
TGFBRi	Lin244213	0	12
TGFBRi	Lin65136	0	17
TGFBRi	Lin87290	0	37
TGFBRi	Lin90978	0	2
TGFBRi	Lin133593	0	13
TGFBRi	Lin224003	0	15
TGFBRi	Lin342728	0.1	10
TGFBRi	Lin193744	0	10
TGFBRi	Lin204844	0	19
TGFBRi	Lin285350	0.125	8
TGFBRi	Lin313024	0	39
TGFBRi	Lin97033	0	71
TGFBRi	Lin240228	0	8
TGFBRi	Lin37536	0.5	4
TGFBRi	Lin172201	0	16
TGFBRi	Lin161768	0	12
TGFBRi	Lin150929	0	9
TGFBRi	Lin300852	0	8
TGFBRi	Lin269213	0	15
TGFBRi	Lin8647	0	23
TGFBRi	Lin269044	0.0434783	23
TGFBRi	Lin177107	0	5
TGFBRi	Lin1002	0	6
TGFBRi	Lin40536	0	3
TGFBRi	Lin300300	0	21
TGFBRi	Lin158567	0	10
TGFBRi	Lin208658	0.2	5
TGFBRi	Lin45425	0	11
TGFBRi	Lin1074	0	11
TGFBRi	Lin144279	0	11
TGFBRi	Lin167680	0	13
TGFBRi	Lin201444	0	2
TGFBRi	Lin251787	0	21
TGFBRi	Lin307291	0	11
TGFBRi	Lin20081	0	13
TGFBRi	Lin105833	0	20
TGFBRi	Lin243141	0	10
TGFBRi	Lin28791	0	22
TGFBRi	Lin60622	0	5
TGFBRi	Lin65786	0	5
TGFBRi	Lin136702	0	1
TGFBRi	Lin27536	0	5
TGFBRi	Lin78728	0	3
TGFBRi	Lin335107	0	28
TGFBRi	Lin196123	0.0769231	13
TGFBRi	Lin56836	0	10
TGFBRi	Lin50059	0	7
TGFBRi	Lin192299	0	2
TGFBRi	Lin173541	0	4
TGFBRi	Lin211363	0	11
TGFBRi	Lin135851	0	1
TGFBRi	Lin235302	0	4
TGFBRi	Lin236672	0.25	4
TGFBRi	Lin19847	0	7
TGFBRi	Lin125673	0	1
TGFBRi	Lin253170	0	1
TGFBRi	Lin155599	0	1
TGFBRi	Lin6309	0	10
TGFBRi	Lin161134	0	4
TGFBRi	Lin283624	0	1
TGFBRi	Lin205753	0.333333	6
TGFBRi	Lin215281	0	4
TGFBRi	Lin170976	0	2
TGFBRi	Lin77375	0	3
TGFBRi	Lin316784	0	1
TGFBRi	Lin279133	0	8
TGFBRi	Lin300536	0.5	2
TGFBRi	Lin242594	0	3
TGFBRi	Lin8643	0	2
TGFBRi	Lin106789	0	3
TGFBRi	Lin194182	0.25	4
TGFBRi	Lin235160	0	2
TGFBRi	Lin18210	0	18
TGFBRi	Lin3402	0	8
TGFBRi	Lin2100	0	2
TGFBRi	Lin293251	0	3
TGFBRi	Lin169192	0	4
TGFBRi	Lin262611	0	7
TGFBRi	Lin219638	0	4
TGFBRi	Lin233520	0	3
TGFBRi	Lin3190	0	14
TGFBRi	Lin197730	0	2
TGFBRi	Lin179553	0	2
TGFBRi	Lin250001	0	9
TGFBRi	Lin27286	0	1
TGFBRi	Lin305384	0	5
TGFBRi	Lin86245	0.1	10
TGFBRi	Lin153524	0	4
TGFBRi	Lin199432	0	1
TGFBRi	Lin74489	0	8
TGFBRi	Lin17326	0	18
TGFBRi	Lin70663	0.125	8
TGFBRi	Lin196905	0	3
TGFBRi	Lin53901	0	8
TGFBRi	Lin69565	0	2
TGFBRi	Lin2314	0	4
TGFBRi	Lin121356	0	3
TGFBRi	Lin340287	0	1
TGFBRi	Lin65779	0.25	8
TGFBRi	Lin96862	0	3
TGFBRi	Lin131791	0	2
TGFBRi	Lin173760	0	2
TGFBRi	Lin149274	0	2
TGFBRi	Lin108160	0	4
TGFBRi	Lin177073	0	3
TGFBRi	Lin212510	0	9
TGFBRi	Lin121129	0	6
TGFBRi	Lin251784	0.666667	3
TGFBRi	Lin236876	0	4
TGFBRi	Lin42606	0.333333	3
TGFBRi	Lin216642	0.25	4
TGFBRi	Lin193208	0	2
TGFBRi	Lin86160	0	6
TGFBRi	Lin78047	0	6
TGFBRi	Lin120070	0	1
TGFBRi	Lin305485	0	2
TGFBRi	Lin116023	0	1
TGFBRi	Lin10643	0	4
TGFBRi	Lin139336	0	4
TGFBRi	Lin222602	0.0140845	71
TGFBRi	Lin281843	0	2
TGFBRi	Lin22510	0.125	16
TGFBRi	Lin40780	0	18
TGFBRi	Lin37912	0	17
TGFBRi	Lin104063	0	22
TGFBRi	Lin42370	0	7
TGFBRi	Lin131526	0	11
TGFBRi	Lin235290	0	6
TGFBRi	Lin15159	0.0416667	48
TGFBRi	Lin77170	0.0454546	22
TGFBRi	Lin58419	0	5
TGFBRi	Lin225281	0	8
TGFBRi	Lin245736	0.0227273	44
TGFBRi	Lin269237	0	17
TGFBRi	Lin178832	0	4
TGFBRi	Lin284359	0.0243902	41
TGFBRi	Lin23708	0	23
TGFBRi	Lin296043	0.111111	9
TGFBRi	Lin10429	0	2
TGFBRi	Lin24702	0.0714286	14
TGFBRi	Lin30033	0	38
TGFBRi	Lin304375	0	22
TGFBRi	Lin98346	0	17
TGFBRi	Lin134616	0.08	25
TGFBRi	Lin88312	0	34
TGFBRi	Lin164043	0	10
TGFBRi	Lin15347	0.142857	7
TGFBRi	Lin313714	0	20
TGFBRi	Lin25168	0	2
TGFBRi	Lin156221	0	13
TGFBRi	Lin215214	0	22
TGFBRi	Lin241632	0	66
TGFBRi	Lin99084	0	25
TGFBRi	Lin108217	0	10
TGFBRi	Lin259809	0	13
TGFBRi	Lin224270	0	15
TGFBRi	Lin161565	0	6
TGFBRi	Lin30990	0	6
TGFBRi	Lin125746	0	9
TGFBRi	Lin227979	0	18
TGFBRi	Lin152405	0.0833333	24
TGFBRi	Lin65925	0	11
TGFBRi	Lin218252	0	1
TGFBRi	Lin166536	0	4
TGFBRi	Lin171926	0.0357143	28
TGFBRi	Lin64768	0	6
TGFBRi	Lin209021	0	4
TGFBRi	Lin37669	0.0666667	15
TGFBRi	Lin55600	0	2
TGFBRi	Lin33722	0	6
TGFBRi	Lin41631	0.0434783	23
TGFBRi	Lin73043	0	14
TGFBRi	Lin49028	0	12
TGFBRi	Lin107896	0	2
TGFBRi	Lin30025	0	25
TGFBRi	Lin326880	1	1
TGFBRi	Lin87871	0	17
TGFBRi	Lin66085	0	29
TGFBRi	Lin4645	0	11
TGFBRi	Lin259876	0	25
TGFBRi	Lin254202	0.1	10
TGFBRi	Lin27053	0	2
TGFBRi	Lin29039	0	5
TGFBRi	Lin62803	0	4
TGFBRi	Lin259202	0.5	2
TGFBRi	Lin68664	0	8
TGFBRi	Lin73261	0	1
TGFBRi	Lin174526	0	17
TGFBRi	Lin198429	0	1
TGFBRi	Lin211678	0	2
TGFBRi	Lin213887	0	2
TGFBRi	Lin111264	0	2
TGFBRi	Lin153659	0	1
TGFBRi	Lin71907	0	4
TGFBRi	Lin50838	0	4
TGFBRi	Lin290443	0.125	8
TGFBRi	Lin224128	0	2
TGFBRi	Lin52475	0	3
TGFBRi	Lin293050	0	1
TGFBRi	Lin83345	0	1
TGFBRi	Lin65694	0.666667	3
TGFBRi	Lin60879	0.5	6
TGFBRi	Lin256006	0.111111	9
PI3Ki	Lin82252	0	45
PI3Ki	Lin177784	0	19
PI3Ki	Lin11086	0	4
PI3Ki	Lin201409	0.0952381	21
PI3Ki	Lin163118	0	9
PI3Ki	Lin12184	0	15
PI3Ki	Lin247492	0	58
PI3Ki	Lin330470	0	38
PI3Ki	Lin183371	0	40
PI3Ki	Lin3382	0	44
PI3Ki	Lin268540	0	13
PI3Ki	Lin172021	0	9
PI3Ki	Lin82333	0	32
PI3Ki	Lin202393	0	13
PI3Ki	Lin57700	0	4
PI3Ki	Lin98579	0	9
PI3Ki	Lin15016	0	4
PI3Ki	Lin76391	0	10
PI3Ki	Lin103086	0	14
PI3Ki	Lin185670	0	12
PI3Ki	Lin95862	0	21
PI3Ki	Lin149084	0	17
PI3Ki	Lin260545	0	26
PI3Ki	Lin165893	0	38
PI3Ki	Lin129580	0	23
PI3Ki	Lin227040	0	24
PI3Ki	Lin35874	0	28
PI3Ki	Lin58750	0	18
PI3Ki	Lin3224	0	21
PI3Ki	Lin218785	0	11
PI3Ki	Lin316327	0	25
PI3Ki	Lin307643	0	3
PI3Ki	Lin111173	0	8
PI3Ki	Lin121171	0	2
PI3Ki	Lin312917	0	5
PI3Ki	Lin60178	0	38
PI3Ki	Lin304784	0	1
PI3Ki	Lin33709	0	12
PI3Ki	Lin98802	0	1
PI3Ki	Lin112259	0	5
PI3Ki	Lin306026	0	1
PI3Ki	Lin178338	0	5
PI3Ki	Lin158666	0	6
PI3Ki	Lin158861	0	24
PI3Ki	Lin173481	0	18
PI3Ki	Lin115277	0	2
PI3Ki	Lin145625	0	4
PI3Ki	Lin252040	0	26
PI3Ki	Lin320742	0	16
PI3Ki	Lin175541	0	25
PI3Ki	Lin200840	0	13
PI3Ki	Lin10256	0	1
PI3Ki	Lin125626	0	51
PI3Ki	Lin96465	0	20
PI3Ki	Lin36022	0	12
PI3Ki	Lin204205	0	3
PI3Ki	Lin310927	0	7
PI3Ki	Lin259331	0	9
PI3Ki	Lin279238	0	1
PI3Ki	Lin178238	0	12
PI3Ki	Lin200536	0	27
PI3Ki	Lin202216	0.0625	16
PI3Ki	Lin132324	0	18
PI3Ki	Lin180080	0	3
PI3Ki	Lin179618	0.025641	39
PI3Ki	Lin95193	0	2
PI3Ki	Lin160636	0	22
PI3Ki	Lin26200	0	36
PI3Ki	Lin58317	0	53
PI3Ki	Lin309076	0	7
PI3Ki	Lin176005	0	7
PI3Ki	Lin64907	0	1
PI3Ki	Lin276554	0	22
PI3Ki	Lin12721	0	1
PI3Ki	Lin47395	0	38
PI3Ki	Lin244213	0	3
PI3Ki	Lin65136	0	14
PI3Ki	Lin87290	0.0357143	28
PI3Ki	Lin90978	0	7
PI3Ki	Lin133593	0	7
PI3Ki	Lin224003	0	2
PI3Ki	Lin342728	0	3
PI3Ki	Lin193744	0	11
PI3Ki	Lin204844	0	11
PI3Ki	Lin285350	0	26
PI3Ki	Lin313024	0	37
PI3Ki	Lin97033	0	38
PI3Ki	Lin240228	0	1
PI3Ki	Lin37536	0	5
PI3Ki	Lin172201	0	28
PI3Ki	Lin161768	0	3
PI3Ki	Lin150929	0	15
PI3Ki	Lin300852	0	6
PI3Ki	Lin269213	0	8
PI3Ki	Lin8647	0	16
PI3Ki	Lin269044	0	7
PI3Ki	Lin177107	0	1
PI3Ki	Lin1002	0	4
PI3Ki	Lin40536	0	1
PI3Ki	Lin300300	0	15
PI3Ki	Lin158567	0	13
PI3Ki	Lin208658	0	1
PI3Ki	Lin45425	0	12
PI3Ki	Lin1074	0	7
PI3Ki	Lin144279	0	17
PI3Ki	Lin167680	0	8
PI3Ki	Lin201444	0	2
PI3Ki	Lin251787	0	13
PI3Ki	Lin307291	0	12
PI3Ki	Lin20081	0	10
PI3Ki	Lin105833	0	31
PI3Ki	Lin243141	0	8
PI3Ki	Lin28791	0	21
PI3Ki	Lin60622	0	1
PI3Ki	Lin65786	0	3
PI3Ki	Lin136702	0	2
PI3Ki	Lin27536	0	3
PI3Ki	Lin78728	0	1
PI3Ki	Lin335107	0	26
PI3Ki	Lin196123	0	3
PI3Ki	Lin56836	0	6
PI3Ki	Lin50059	0	2
PI3Ki	Lin192299	0	1
PI3Ki	Lin173541	0	1
PI3Ki	Lin211363	0	16
PI3Ki	Lin135851	0	1
PI3Ki	Lin235302	0	1
PI3Ki	Lin236672	0	6
PI3Ki	Lin19847	0	7
PI3Ki	Lin125673	0	4
PI3Ki	Lin253170	0	1
PI3Ki	Lin155599	0	1
PI3Ki	Lin6309	0	12
PI3Ki	Lin161134	0	7
PI3Ki	Lin283624	0	1
PI3Ki	Lin205753	0	1
PI3Ki	Lin215281	0	9
PI3Ki	Lin170976	0	5
PI3Ki	Lin77375	0	2
PI3Ki	Lin316784	0	7
PI3Ki	Lin279133	0	9
PI3Ki	Lin300536	0	8
PI3Ki	Lin242594	0	3
PI3Ki	Lin8643	0	3
PI3Ki	Lin106789	0	1
PI3Ki	Lin194182	0	1
PI3Ki	Lin235160	0	3
PI3Ki	Lin18210	0	17
PI3Ki	Lin3402	0	5
PI3Ki	Lin2100	0	3
PI3Ki	Lin293251	0	1
PI3Ki	Lin169192	0	1
PI3Ki	Lin262611	0	7
PI3Ki	Lin219638	0	1
PI3Ki	Lin233520	0	2
PI3Ki	Lin3190	0	4
PI3Ki	Lin197730	0	2
PI3Ki	Lin179553	0	1
PI3Ki	Lin250001	0	1
PI3Ki	Lin27286	0	1
PI3Ki	Lin305384	0	3
PI3Ki	Lin86245	0	18
PI3Ki	Lin153524	0	3
PI3Ki	Lin199432	0	1
PI3Ki	Lin74489	0	2
PI3Ki	Lin17326	0	9
PI3Ki	Lin70663	0	10
PI3Ki	Lin196905	0	2
PI3Ki	Lin53901	0	5
PI3Ki	Lin69565	0	2
PI3Ki	Lin2314	0	7
PI3Ki	Lin121356	0	1
PI3Ki	Lin340287	0	1
PI3Ki	Lin65779	0	2
PI3Ki	Lin96862	0	1
PI3Ki	Lin131791	0	4
PI3Ki	Lin173760	0	1
PI3Ki	Lin149274	0	3
PI3Ki	Lin108160	0	4
PI3Ki	Lin177073	0	3
PI3Ki	Lin212510	0	13
PI3Ki	Lin121129	0	4
PI3Ki	Lin251784	0	1
PI3Ki	Lin236876	0	1
PI3Ki	Lin42606	0	4
PI3Ki	Lin216642	0	3
PI3Ki	Lin193208	0	1
PI3Ki	Lin86160	0	8
PI3Ki	Lin78047	0	4
PI3Ki	Lin120070	0	4
PI3Ki	Lin305485	0	2
PI3Ki	Lin116023	0	1
PI3Ki	Lin10643	0	9
PI3Ki	Lin139336	0	3
PI3Ki	Lin222602	0	70
PI3Ki	Lin281843	0	4
PI3Ki	Lin22510	0.0208333	48
PI3Ki	Lin40780	0	11
PI3Ki	Lin37912	0	18
PI3Ki	Lin104063	0	12
PI3Ki	Lin42370	0	15
PI3Ki	Lin131526	0	5
PI3Ki	Lin235290	0	14
PI3Ki	Lin15159	0	53
PI3Ki	Lin77170	0	9
PI3Ki	Lin58419	0	16
PI3Ki	Lin225281	0	18
PI3Ki	Lin245736	0	51
PI3Ki	Lin269237	0	24
PI3Ki	Lin178832	0	4
PI3Ki	Lin284359	0	26
PI3Ki	Lin23708	0	22
PI3Ki	Lin296043	0	10
PI3Ki	Lin10429	0	6
PI3Ki	Lin24702	0	26
PI3Ki	Lin30033	0	38
PI3Ki	Lin304375	0	11
PI3Ki	Lin98346	0	21
PI3Ki	Lin134616	0	30
PI3Ki	Lin88312	0	32
PI3Ki	Lin164043	0	21
PI3Ki	Lin15347	0	26
PI3Ki	Lin313714	0	22
PI3Ki	Lin25168	0.0666667	15
PI3Ki	Lin156221	0	12
PI3Ki	Lin215214	0.025641	39
PI3Ki	Lin241632	0	76
PI3Ki	Lin99084	0	30
PI3Ki	Lin108217	0	13
PI3Ki	Lin259809	0	14
PI3Ki	Lin224270	0	9
PI3Ki	Lin161565	0	3
PI3Ki	Lin30990	0.142857	7
PI3Ki	Lin125746	0	4
PI3Ki	Lin227979	0	21
PI3Ki	Lin152405	0	10
PI3Ki	Lin65925	0	12
PI3Ki	Lin218252	0	1
PI3Ki	Lin166536	0	3
PI3Ki	Lin171926	0.0222222	45
PI3Ki	Lin64768	0	6
PI3Ki	Lin209021	0	6
PI3Ki	Lin37669	0	17
PI3Ki	Lin55600	0	1
PI3Ki	Lin33722	0	12
PI3Ki	Lin41631	0	25
PI3Ki	Lin73043	0	9
PI3Ki	Lin49028	0	14
PI3Ki	Lin107896	0	5
PI3Ki	Lin30025	0	20
PI3Ki	Lin326880	0	9
PI3Ki	Lin87871	0	13
PI3Ki	Lin66085	0	21
PI3Ki	Lin4645	0	14
PI3Ki	Lin259876	0	32
PI3Ki	Lin254202	0.25	4
PI3Ki	Lin27053	0	1
PI3Ki	Lin29039	0	7
PI3Ki	Lin62803	0	3
PI3Ki	Lin259202	0	2
PI3Ki	Lin68664	0	17
PI3Ki	Lin73261	0	3
PI3Ki	Lin174526	0	15
PI3Ki	Lin198429	0	1
PI3Ki	Lin211678	0	3
PI3Ki	Lin213887	0	2
PI3Ki	Lin111264	0	4
PI3Ki	Lin153659	0	5
PI3Ki	Lin71907	0	5
PI3Ki	Lin50838	0	3
PI3Ki	Lin290443	0	4
PI3Ki	Lin224128	0	4
PI3Ki	Lin52475	0	8
PI3Ki	Lin293050	0	5
PI3Ki	Lin83345	0	2
PI3Ki	Lin65694	0	2
PI3Ki	Lin60879	0	14
PI3Ki	Lin256006	0	2

## Sheet: Fig. 5H
Condition	Lineage	propOfprimed	numCells
Control	Lin201257	1	1
Control	Lin18321	1	1
Control	Lin184145	1	2
Control	Lin204750	1	2
Control	Lin68508	1	1
Control	Lin101424	1	10
Control	Lin33892	1	3
Control	Lin241900	1	2
TGFB1	Lin201257	1	2
TGFB1	Lin18321	0	3
TGFB1	Lin184145	1	1
TGFB1	Lin204750	1	7
TGFB1	Lin68508	0.5	6
TGFB1	Lin101424	0.945946	37
TGFB1	Lin33892	1	3
TGFB1	Lin241900	1	6
TGFBRi	Lin201257	1	2
TGFBRi	Lin18321	0	2
TGFBRi	Lin184145	0	1
TGFBRi	Lin204750	0	2
TGFBRi	Lin68508	0.333333	3
TGFBRi	Lin101424	0.916667	24
TGFBRi	Lin33892	1	3
TGFBRi	Lin241900	1	4
PI3Ki	Lin201257	0.2	5
PI3Ki	Lin18321	0	4
PI3Ki	Lin184145	0	1
PI3Ki	Lin204750	0	4
PI3Ki	Lin68508	0	1
PI3Ki	Lin101424	0.181818	11
PI3Ki	Lin33892	1	2
PI3Ki	Lin241900	1	2

## Sheet: Fig. 6C
Condition	replicate	ncells
PI3Ki	3	27460
PI3Ki	3	21516
PI3Ki	3	18619
PI3Ki	3	28830
PI3Ki	3	38443
PI3Ki	3	15632
TGFBRi	3	59297
TGFBRi	3	44084
TGFBRi	3	56514
TGFBRi	3	65119
TGFBRi	3	61076
TGFBRi	3	59476
TGFB1	3	22526
TGFB1	3	32089
TGFB1	3	33046
TGFB1	3	34298
TGFB1	3	28545
Control	3	52986
Control	3	51060
Control	3	58010
Control	3	50071
Control	3	48440
Control	3	49675
Control	1	39481
Control	1	48846
Control	1	44449
Control	1	38057
Control	1	40051
Control	1	35336
PI3Ki	1	18617
PI3Ki	1	12944
PI3Ki	1	19113
PI3Ki	1	8663
PI3Ki	1	16393
PI3Ki	1	21727
TGFB1	1	29983
TGFB1	1	32420
TGFB1	1	31478
TGFB1	1	30095
TGFB1	1	28941
TGFB1	1	33941
TGFBRi	1	41807
TGFBRi	1	44022
TGFBRi	1	48156
TGFBRi	1	43910
TGFBRi	1	47069
TGFBRi	1	39044
Control	2	20466
Control	2	31962
Control	2	44177
Control	2	29706
Control	2	26032
Control	2	17369
PI3Ki	2	7908
PI3Ki	2	17682
PI3Ki	2	12146
PI3Ki	2	5266
PI3Ki	2	11411
PI3Ki	2	11751
TGFB1	2	21450
TGFB1	2	27107
TGFB1	2	26613
TGFB1	2	23060
TGFB1	2	24536
TGFB1	2	28722
TGFBRi	2	22396
TGFBRi	2	35330
TGFBRi	2	26279
TGFBRi	2	27860
TGFBRi	2	36969
TGFBRi	2	26476

## Sheet: Fig. 6D
condition	replicate	well	numColonies
Control	Rep1	Well1	36
Control	Rep1	Well2	26
Control	Rep1	Well3	26
Control	Rep1	Well4	30
Control	Rep1	Well5	38
Control	Rep1	Well6	39
Control	Rep2	Well1	38
Control	Rep2	Well2	27
Control	Rep2	Well3	38
Control	Rep2	Well4	34
Control	Rep2	Well5	37
Control	Rep2	Well6	23
Control	Rep3	Well1	31
Control	Rep3	Well2	35
Control	Rep3	Well3	28
Control	Rep3	Well4	34
Control	Rep3	Well5	37
Control	Rep3	Well6	36
PI3Ki	Rep1	Well1	14
PI3Ki	Rep1	Well2	12
PI3Ki	Rep1	Well3	10
PI3Ki	Rep1	Well4	13
PI3Ki	Rep1	Well5	14
PI3Ki	Rep1	Well6	11
PI3Ki	Rep2	Well1	8
PI3Ki	Rep2	Well2	14
PI3Ki	Rep2	Well3	9
PI3Ki	Rep2	Well4	6
PI3Ki	Rep2	Well5	13
PI3Ki	Rep2	Well6	10
PI3Ki	Rep3	Well1	16
PI3Ki	Rep3	Well2	20
PI3Ki	Rep3	Well3	16
PI3Ki	Rep3	Well4	12
PI3Ki	Rep3	Well5	17
PI3Ki	Rep3	Well6	10
TGFBRi	Rep1	Well1	36
TGFBRi	Rep1	Well2	41
TGFBRi	Rep1	Well3	40
TGFBRi	Rep1	Well4	40
TGFBRi	Rep1	Well5	43
TGFBRi	Rep1	Well6	33
TGFBRi	Rep2	Well1	23
TGFBRi	Rep2	Well2	32
TGFBRi	Rep2	Well3	27
TGFBRi	Rep2	Well4	18
TGFBRi	Rep2	Well5	29
TGFBRi	Rep2	Well6	24
TGFBRi	Rep3	Well1	43
TGFBRi	Rep3	Well2	27
TGFBRi	Rep3	Well3	34
TGFBRi	Rep3	Well4	39
TGFBRi	Rep3	Well5	31
TGFBRi	Rep3	Well6	41

## Sheet: Supp. Fig. 2A
Statisics:							Raw data:
Condition	mean_num_cells	mean_absolute_deviation						condition	data type	num_cells
negative	5373.14	555.975						negative	R1	6565
NGFR	15089.3	985.929						negative	R2	4476
EGFR	20689	738.335						negative	R3	5173
NT5E	28377	1173.48						negative	R4	5544
								negative	R5	4832
								negative	R6	5207
								negative	R7	5815
								NGFR	R1	14598
								NGFR	R2	16737
								NGFR	R3	13933
								EGFR	R1	17245
								EGFR	R2	22660
								EGFR	R3	22162
								NT5E	R1	31067
								NT5E	R2	29484
								NT5E	R3	29650
								NT5E	R4	23307

## Sheet: Supp. Fig. 2B
Statisics:								Raw data:
Condition	mean_num_cells	mean_absolute_deviation							condition	data type	num_cells
negative	5373.14	555.975							negative	R1	6565
NGFR_EGFR.2	26840.3	4831.79							negative	R2	4476
NT5E	28377	1173.48							negative	R3	5173
									negative	R4	5544
									negative	R5	4832
									negative	R6	5207
									negative	R7	5815
									NGFR_EGFR.2	R1	23460
									NGFR_EGFR.2	R2	30160
									NGFR_EGFR.2	R3	26901
									NT5E	R1	31067
									NT5E	R2	29484
									NT5E	R3	29650
									NT5E	R4	23307

## Sheet: Supp. FIg. 4A
well	time	count	mad
control1	0	1558.75	197.186
control1	4	1649.5	179.395
control1	8	1801.5	212.753
control1	12	1930.5	226.838
control1	16	2057.38	234.992
control1	20	2242.25	213.494
control1	24	2351.12	215.718
control1	28	2479	231.286
control1	32	2612	269.833
control1	36	2828	273.54
control1	40	3003.38	237.957
control1	44	3345.5	362.496
control1	48	3521.38	320.983
control1	52	3691.88	413.645
control1	56	3952.38	369.909
control1	60	4266.5	409.198
control1	64	4670.5	461.089
control1	68	5112.12	445.521
control1	72	5394.5	449.228
control1	76	5731.5	487.034
control1	80	6213.75	493.706
control1	84	6661.38	498.895
control1	88	7144.25	549.303
control1	92	7793.38	648.638
control1	96	8143.88	675.324
control1	100	8615.75	713.872
control1	104	9170.88	744.265
control1	108	9629.12	713.872
control1	112	10360.1	733.887
control1	116	10869.1	931.073
control1	120	11533.9	976.292
control2	0	1352	155.673
control2	4	1428.89	174.206
control2	8	1563.68	229.803
control2	12	1686.32	209.047
control2	16	1832.04	228.32
control2	20	2028.14	282.435
control2	24	2181.29	244.629
control2	28	2332.46	326.913
control2	32	2505.57	318.759
control2	36	2701.61	343.222
control2	40	2926.64	333.585
control2	44	3263.93	392.148
control2	48	3540.64	407.715
control2	52	3773.46	484.069
control2	56	4045.68	462.571
control2	60	4349.32	522.616
control2	64	4707.79	532.995
control2	68	5129.43	544.856
control2	72	5356.82	585.627
control2	76	5598.46	516.686
control2	80	5922.04	515.203
control2	84	6231.25	563.388
control2	88	6523.86	541.89
control2	92	7059.25	560.423
control2	96	7417.82	587.851
control2	100	7754	616.762
control2	104	8202.64	728.698
control2	108	8538.25	782.072
control2	112	9140.86	919.953
control2	116	9598.71	951.088
control2	120	10146.4	981.481
PI3Ki_.5	0	1891.67	71.1648
PI3Ki_.5	4	2027.33	62.2692
PI3Ki_.5	8	2203	109.712
PI3Ki_.5	12	2368.67	17.7912
PI3Ki_.5	16	2460.33	83.0256
PI3Ki_.5	20	2659.33	65.2344
PI3Ki_.5	24	2693.67	51.891
PI3Ki_.5	28	2822	75.6126
PI3Ki_.5	32	3038.33	42.9954
PI3Ki_.5	36	3261.67	109.712
PI3Ki_.5	40	3439	5.9304
PI3Ki_.5	44	3784.33	42.9954
PI3Ki_.5	48	4015.67	8.8956
PI3Ki_.5	52	4148.67	112.678
PI3Ki_.5	56	4365	62.2692
PI3Ki_.5	60	4702.33	66.717
PI3Ki_.5	64	5067.33	23.7216
PI3Ki_.5	68	5579	13.3434
PI3Ki_.5	72	5888.67	66.717
PI3Ki_.5	76	6087	130.469
PI3Ki_.5	80	6588.33	284.659
PI3Ki_.5	84	6984	219.425
PI3Ki_.5	88	7534.33	295.037
PI3Ki_.5	92	8069	130.469
PI3Ki_.5	96	8511.33	311.346
PI3Ki_.5	100	8927.33	185.325
PI3Ki_.5	104	9571	197.186
PI3Ki_.5	108	10163	432.919
PI3Ki_.5	112	10918	235.733
PI3Ki_.5	116	11629.3	260.938
PI3Ki_.5	120	12325.3	0
PI3Ki_1	0	1837.67	17.7912
PI3Ki_1	4	1970.67	29.652
PI3Ki_1	8	2155	20.7564
PI3Ki_1	12	2278	65.2344
PI3Ki_1	16	2350.67	20.7564
PI3Ki_1	20	2517.67	77.0952
PI3Ki_1	24	2568	80.0604
PI3Ki_1	28	2698.33	53.3736
PI3Ki_1	32	2832.67	40.0302
PI3Ki_1	36	3037.67	29.652
PI3Ki_1	40	3162	35.5824
PI3Ki_1	44	3549	35.5824
PI3Ki_1	48	3755.33	74.13
PI3Ki_1	52	3883.33	42.9954
PI3Ki_1	56	4125	34.0998
PI3Ki_1	60	4322	109.712
PI3Ki_1	64	4713	174.947
PI3Ki_1	68	5132	87.4734
PI3Ki_1	72	5292.33	84.5082
PI3Ki_1	76	5567.67	23.7216
PI3Ki_1	80	5923.33	155.673
PI3Ki_1	84	6309.67	34.0998
PI3Ki_1	88	6677	16.3086
PI3Ki_1	92	7187	75.6126
PI3Ki_1	96	7627	90.4386
PI3Ki_1	100	8047.33	112.678
PI3Ki_1	104	8641.33	87.4734
PI3Ki_1	108	9122.67	100.817
PI3Ki_1	112	9857	195.703
PI3Ki_1	116	10432.7	154.19
PI3Ki_1	120	11064.3	191.255
PI3Ki_2	0	1980.33	31.1346
PI3Ki_2	4	2130	38.5476
PI3Ki_2	8	2290.33	34.0998
PI3Ki_2	12	2385.33	8.8956
PI3Ki_2	16	2510.67	53.3736
PI3Ki_2	20	2706.33	13.3434
PI3Ki_2	24	2769.33	60.7866
PI3Ki_2	28	2876.33	13.3434
PI3Ki_2	32	2963	88.956
PI3Ki_2	36	3157.67	57.8214
PI3Ki_2	40	3299.33	143.812
PI3Ki_2	44	3599	56.3388
PI3Ki_2	48	3780.67	16.3086
PI3Ki_2	52	3938.33	85.9908
PI3Ki_2	56	4078	78.5778
PI3Ki_2	60	4330	127.504
PI3Ki_2	64	4664.67	48.9258
PI3Ki_2	68	4955.33	56.3388
PI3Ki_2	72	5177.67	7.413
PI3Ki_2	76	5406	111.195
PI3Ki_2	80	5743	176.429
PI3Ki_2	84	6062	117.125
PI3Ki_2	88	6334	108.23
PI3Ki_2	92	6808.33	214.977
PI3Ki_2	96	7068.33	34.0998
PI3Ki_2	100	7464.33	56.3388
PI3Ki_2	104	7879	382.511
PI3Ki_2	108	8311.67	404.75
PI3Ki_2	112	8973	388.441
PI3Ki_2	116	9468.67	154.19
PI3Ki_2	120	10067.3	80.0604
PI3Ki_4	0	1896	85.9908
PI3Ki_4	4	2027	133.434
PI3Ki_4	8	2214	114.16
PI3Ki_4	12	2323	206.081
PI3Ki_4	16	2395.33	223.873
PI3Ki_4	20	2540.33	216.46
PI3Ki_4	24	2618.33	189.773
PI3Ki_4	28	2641.67	271.316
PI3Ki_4	32	2758	343.963
PI3Ki_4	36	2866.67	306.898
PI3Ki_4	40	2972.67	320.242
PI3Ki_4	44	3231.33	259.455
PI3Ki_4	48	3324.67	268.351
PI3Ki_4	52	3427	237.216
PI3Ki_4	56	3537.33	293.555
PI3Ki_4	60	3674	320.242
PI3Ki_4	64	3951.33	289.107
PI3Ki_4	68	4119.33	253.525
PI3Ki_4	72	4277	290.59
PI3Ki_4	76	4425	311.346
PI3Ki_4	80	4595.67	338.033
PI3Ki_4	84	4761.33	366.202
PI3Ki_4	88	4923.33	324.689
PI3Ki_4	92	5252.33	339.515
PI3Ki_4	96	5462.67	421.058
PI3Ki_4	100	5682.67	538.184
PI3Ki_4	104	5990	627.14
PI3Ki_4	108	6271.67	619.727
PI3Ki_4	112	6618	704.235
PI3Ki_4	116	6946.33	708.683
PI3Ki_4	120	7295.33	680.513
PI3Ki_8	0	1843	22.239
PI3Ki_8	4	1984	54.8562
PI3Ki_8	8	2138.33	59.304
PI3Ki_8	12	2230.33	10.3782
PI3Ki_8	16	2313.67	48.9258
PI3Ki_8	20	2483.33	53.3736
PI3Ki_8	24	2460	115.643
PI3Ki_8	28	2533.33	45.9606
PI3Ki_8	32	2544.67	154.19
PI3Ki_8	36	2672.67	14.826
PI3Ki_8	40	2733.67	57.8214
PI3Ki_8	44	2915.67	57.8214
PI3Ki_8	48	3022.33	206.081
PI3Ki_8	52	3034.33	209.047
PI3Ki_8	56	3101.33	59.304
PI3Ki_8	60	3198.67	109.712
PI3Ki_8	64	3410.33	137.882
PI3Ki_8	68	3565.33	96.369
PI3Ki_8	72	3662	20.7564
PI3Ki_8	76	3725.33	34.0998
PI3Ki_8	80	3809.33	93.4038
PI3Ki_8	84	3943.33	94.8864
PI3Ki_8	88	4051.67	16.3086
PI3Ki_8	92	4303.33	28.1694
PI3Ki_8	96	4453.67	35.5824
PI3Ki_8	100	4538	11.8608
PI3Ki_8	104	4714.67	45.9606
PI3Ki_8	108	4919.33	45.9606
PI3Ki_8	112	5196.33	90.4386
PI3Ki_8	116	5410.67	103.782
PI3Ki_8	120	5568.33	163.086

[truncated: 9 more sheets: Supp. FIg. 4B, Supp. Fig. 4C, Supp. Fig. 4D, Supp. Fig. 4E, Supp. Fig. 4F, Supp. Fig. 6J, Supp. Fig. 7A, Supp. Fig. 7C, Supp. Fig. 7E]
